# Supplementary material for: Identification of HDAC9 and ARRDC4 as potential biomarkers and targets for treatment of type 2 diabetes
Source: Sci Rep. 2024 Mar 25;14:7083. doi: 10.1038/s41598-024-57794-5 (PMC10963792; doi:10.1038/s41598-024-57794-5)
Supplement: Supplementary file 6 — Supplementary Tables. [file 41598_2024_57794_MOESM6_ESM.xlsx]

## Sheet: Sheet1
Supplementary Table 1. The information summary of GEO dataset
GEO	GEO Platform (GPL )	Control	Case	Sample collection	Experimental conditions
GSE78721	GPL15207[PrimeView] Affymetrix Human Gene Expression Array	62	68	Genome–wide gene expression profile of adipocytes and infiltration macrophages obtained from abdominal (visceral and subcutaneous) and peripheral (thigh) adipose depots from Normal Glucose Tolerant and Type 2 Diabetics Asian Indians	tissue
GSE76894	GPL570[HG-U133_Plus_2] Affymetrix Human Genome U133 Plus 2.0 Array	84	19	Genome-wide gene expression profiles of islets isolated from a partial pancreas from a non-diabetic and T2D patient organ donor	tissue
GSE9006	GPL96[HG-U133A] Affymetrix Human Genome U133A Array	24	12	Peripheral blood mononuclear cell gene expression was obtained from blood samples of healthy volunteers and children with T2D	Peripheral blood mononuclear cell

## Sheet: Sheet2
SupplementaryTable 2. Differential gene expression (DEGs) table
logFC	AveExpr	t	P.Value	adj.P.Val	B	ENSEMBL
1.19	5.6	4.15	6.02e-05	0.21	1.27	SPX
-1.07	5.61	-2.17	0.03	0.41	-3.56	ITLN1
-0.85	5.64	-2.71	0.01	0.38	-2.51	PTX3
-0.82	5.97	-2.76	0.01	0.38	-2.39	RARRES1
0.8	3.31	2.95	0	0.38	-1.97	MYL1
0.79	3.61	2.99	0	0.38	-1.87	TNNC1
-0.78	5.47	-2.67	0.01	0.38	-2.58	KRT18
0.78	4.68	2.5	0.01	0.38	-2.93	ACTA1
-0.76	6.2	-3.54	0	0.28	-0.48	VCAM1
-0.76	7.29	-3.52	0	0.28	-0.53	IER3
0.76	4.03	3.23	0	0.35	-1.29	MYL2
0.72	5.52	2.84	0.01	0.38	-2.2	MB
0.72	5.21	2.81	0.01	0.38	-2.28	TNNT1
0.7	6.9	3.34	0	0.32	-1	PPP1R1B
0.69	5.67	3.26	0	0.34	-1.22	MYLPF
-0.68	8.64	-2.25	0.03	0.4	-3.42	SRGN
-0.68	6.48	-2.91	0	0.38	-2.06	C7
0.68	8.19	4.39	0	0.21	2.03	FASN
-0.68	6.07	-2.56	0.01	0.38	-2.82	PRG4
0.68	5.29	3.59	0	0.28	-0.35	SEL1L2
-0.66	7.39	-2.77	0.01	0.38	-2.36	IFI16
0.65	4.37	2.95	0	0.38	-1.96	TNNC2
0.65	3.81	2.82	0.01	0.38	-2.26	MYBPC1
-0.64	6.99	-2.92	0	0.38	-2.03	SERPINB1
-0.64	6.25	-3.07	0	0.38	-1.67	TFRC
-0.63	5.59	-2.07	0.04	0.41	-3.73	KRT19
0.63	6.33	3.41	0	0.31	-0.81	DEFB132
-0.62	5.4	-2.52	0.01	0.38	-2.89	GATA6
-0.61	7.93	-2.88	0	0.38	-2.12	CTSL
0.6	4.63	2.72	0.01	0.38	-2.47	CA3
-0.6	6.29	-2.7	0.01	0.38	-2.52	TMEM123
0.6	8.57	2.01	0.05	0.42	-3.83	SCD
-0.59	5.99	-3.34	0	0.32	-1	HIF1A
-0.59	5.06	-2.67	0.01	0.38	-2.59	HAS1
0.58	5.15	2.2	0.03	0.41	-3.51	AADAC
-0.57	7.74	-2.27	0.02	0.4	-3.37	KLF10
-0.57	5.83	-3.24	0	0.34	-1.27	SAMSN1
-0.57	8.35	-2.32	0.02	0.39	-3.29	MT1M
-0.56	6.34	-2.12	0.04	0.41	-3.66	NFIL3
-0.56	7.25	-2.73	0.01	0.38	-2.45	ACTR3
-0.56	7.26	-2.28	0.02	0.4	-3.35	MARCKS
-0.56	7.03	-2.03	0.04	0.41	-3.81	SLPI
-0.55	7.98	-2.1	0.04	0.41	-3.68	LAPTM5
0.55	4.64	3.19	0	0.36	-1.39	TTC36
0.55	4.98	2.62	0.01	0.38	-2.7	CKM
-0.55	6.91	-2.67	0.01	0.38	-2.58	C3AR1
-0.55	5.84	-2.5	0.01	0.38	-2.93	CTR9
-0.54	5.17	-2.47	0.01	0.38	-3.01	CKS2
-0.54	4.26	-2.4	0.02	0.39	-3.14	IL18
-0.54	6.44	-2.77	0.01	0.38	-2.38	C1RL
-0.53	5.59	-2.5	0.01	0.38	-2.95	LCP2
-0.53	3.44	-2.59	0.01	0.38	-2.76	SERPINB2
0.53	7.96	3.33	0	0.33	-1.04	MLXIPL
0.53	4.22	2.38	0.02	0.39	-3.17	ELOVL6
0.52	3.74	2.64	0.01	0.38	-2.64	MYH7
-0.52	4.1	-2.94	0	0.38	-1.99	GREM1
-0.52	7.61	-2.21	0.03	0.41	-3.48	LY96
0.52	4.07	2.9	0	0.38	-2.08	SLC27A2
-0.52	5.92	-2.16	0.03	0.41	-3.58	CD53
-0.52	4.38	-2.54	0.01	0.38	-2.85	LY75
-0.52	6.65	-2.54	0.01	0.38	-2.86	DNAJB11
-0.51	5.18	-2.83	0.01	0.38	-2.23	EZR
-0.51	5.49	-3.07	0	0.38	-1.68	RHOU
-0.51	7.41	-2.27	0.03	0.4	-3.39	GLRX
-0.51	7.14	-2.45	0.02	0.38	-3.04	OSTF1
-0.51	6.59	-2.81	0.01	0.38	-2.28	NFKB1
-0.51	4.95	-2.93	0	0.38	-2.01	ARHGAP15
0.51	5.86	3.76	0	0.23	0.13	NNAT
-0.51	7.92	-2.13	0.04	0.41	-3.63	CAP1
-0.51	5.79	-2.08	0.04	0.41	-3.72	HAT1
0.51	8.12	2.65	0.01	0.38	-2.64	LGALS12
-0.51	6.89	-3.42	0	0.31	-0.8	PCSK5
-0.5	5.12	-3.75	0	0.23	0.12	SERPINE2
-0.5	7.35	-3.54	0	0.28	-0.48	DDX21
-0.5	7.86	-2.03	0.04	0.41	-3.8	VAMP8
-0.5	6.07	-2.45	0.02	0.38	-3.04	GSKIP
0.5	5.86	3.9	0	0.22	0.53	FGFBP2
0.5	5.56	2.43	0.02	0.39	-3.07	ITFG2
-0.5	6.66	-2.48	0.01	0.38	-2.99	SLC15A4
-0.5	8.54	-2.48	0.01	0.38	-2.98	HSP90B1
-0.5	5.68	-2.7	0.01	0.38	-2.52	FAM3C
0.5	6.03	2.44	0.02	0.38	-3.05	GRIK5
-0.49	7.69	-2.88	0	0.38	-2.13	ID2
-0.49	6.05	-2.84	0.01	0.38	-2.22	HPRT1
-0.49	6.34	-3.45	0	0.31	-0.73	PIK3R1
-0.49	7.27	-2.02	0.05	0.41	-3.81	NUCB2
-0.49	7.25	-2.08	0.04	0.41	-3.72	MICU2
0.49	6.29	3.72	0	0.26	0.01	LDHD
-0.49	6.1	-2.33	0.02	0.39	-3.27	COPS3
-0.48	6.29	-2.19	0.03	0.41	-3.52	LXN
-0.48	5.94	-2.45	0.02	0.38	-3.03	RFK
-0.48	6.72	-2.61	0.01	0.38	-2.72	JCHAIN
-0.48	4.55	-2.78	0.01	0.38	-2.35	BIRC3
-0.47	7.85	-2.07	0.04	0.41	-3.73	RSL24D1
-0.47	7.31	-2.17	0.03	0.41	-3.57	MRPL3
-0.47	5.78	-2.37	0.02	0.39	-3.18	CRY1
-0.47	9.03	-2.49	0.01	0.38	-2.95	H3F3B
-0.47	7.45	-2.2	0.03	0.41	-3.51	CTSS
0.47	4.65	2.72	0.01	0.38	-2.48	ANKRD2
-0.47	5.69	-3.93	0	0.21	0.64	ARRDC4
-0.47	8.27	-2.05	0.04	0.41	-3.76	UFC1
-0.47	6.77	-2.19	0.03	0.41	-3.53	HNRNPA0
-0.46	7.41	-2.29	0.02	0.4	-3.35	SQRDL
-0.46	6.18	-2.11	0.04	0.41	-3.67	STXBP3
-0.46	7.64	-2.05	0.04	0.41	-3.77	LCP1
-0.46	5.94	-2.63	0.01	0.38	-2.68	CXCL1
-0.46	6.96	-2.27	0.02	0.4	-3.38	PNRC2
-0.46	5.52	-2.37	0.02	0.39	-3.19	THBS1
-0.46	6.43	-3.18	0	0.36	-1.4	NOP58
-0.46	6.77	-3.11	0	0.37	-1.58	CCT2
0.46	5.69	2.53	0.01	0.38	-2.87	ADGRB1
-0.45	6.58	-2.38	0.02	0.39	-3.17	HSPA5
-0.45	4.66	-3.88	0	0.22	0.47	ALDH1A3
0.45	9.3	2.74	0.01	0.38	-2.44	AGPAT2
-0.45	7.82	-2.41	0.02	0.39	-3.11	TUBA1C
-0.45	5.48	-2.78	0.01	0.38	-2.35	SMC3
-0.45	7.25	-2.4	0.02	0.39	-3.14	TOP2B
-0.45	5.59	-2.17	0.03	0.41	-3.56	SRSF2
-0.45	7.91	-2.52	0.01	0.38	-2.9	CBX3
-0.45	7.3	-2.24	0.03	0.4	-3.44	MANF
0.45	3.06	2.32	0.02	0.39	-3.28	SMPX
0.45	5.12	2.29	0.02	0.4	-3.35	SLN
0.45	6.81	3.03	0	0.38	-1.78	ZNF436-AS1
-0.44	6.61	-2.21	0.03	0.41	-3.5	SNAI2
-0.44	6.01	-2.48	0.01	0.38	-2.97	TNFAIP3
0.44	6.12	2.01	0.05	0.42	-3.83	MYOC
-0.44	6.61	-2.51	0.01	0.38	-2.92	PNP
-0.44	4.57	-2.71	0.01	0.38	-2.49	FAS
-0.44	6.83	-2.5	0.01	0.38	-2.93	RAB31
0.44	3.48	2.54	0.01	0.38	-2.86	NEB
-0.44	7.02	-2.82	0.01	0.38	-2.25	CCAR1
-0.44	7.16	-2.05	0.04	0.41	-3.76	SGK1
0.44	3.24	2.4	0.02	0.39	-3.13	MYH2
-0.44	8.93	-2.37	0.02	0.39	-3.2	CYBA
-0.44	5.9	-2.45	0.02	0.38	-3.03	MEDAG
-0.44	6.3	-2.18	0.03	0.41	-3.54	HNRNPF
0.44	3.68	2.4	0.02	0.39	-3.14	MYH1
-0.44	6.07	-2.33	0.02	0.39	-3.26	TMEM9B
-0.44	6.97	-2.21	0.03	0.41	-3.49	CLNS1A
-0.43	5.42	-2.63	0.01	0.38	-2.66	UBLCP1
-0.43	5.26	-2.68	0.01	0.38	-2.55	EMB
0.43	7.1	3.42	0	0.31	-0.8	SCRN2
-0.43	6.46	-2.88	0	0.38	-2.11	UGCG
0.43	4.79	2.16	0.03	0.41	-3.58	OR2T2
-0.43	5.35	-2.4	0.02	0.39	-3.13	PTPRC
0.43	5.83	3.08	0	0.38	-1.66	TPPP3
0.43	5.26	2.1	0.04	0.41	-3.68	PLPPR3
-0.43	6.64	-2.6	0.01	0.38	-2.73	CD44
0.43	7.49	3.25	0	0.34	-1.22	MESP1
-0.43	7.64	-2.51	0.01	0.38	-2.92	OSTC
0.43	5.97	2.68	0.01	0.38	-2.56	CYSRT1
-0.43	6.71	-2.04	0.04	0.41	-3.79	CEBPZ
-0.43	7.03	-2.49	0.01	0.38	-2.96	GTF2B
-0.42	9.11	-2.35	0.02	0.39	-3.22	NCL
-0.42	6.9	-2.37	0.02	0.39	-3.19	COMMD8
-0.42	7.58	-2.06	0.04	0.41	-3.75	GMFG
-0.42	6.76	-4.01	0	0.21	0.87	EBPL
-0.42	6.06	-2	0.05	0.42	-3.85	METAP2
0.42	6.3	2.09	0.04	0.41	-3.7	MINOS1
0.42	6.38	2.43	0.02	0.39	-3.08	C2CD4C
0.42	5.59	2.17	0.03	0.41	-3.56	ANGPTL8
0.42	7.4	2.77	0.01	0.38	-2.37	CKB
0.42	4.71	3.39	0	0.31	-0.88	KLHL30
-0.42	7.16	-2.34	0.02	0.39	-3.25	TOP1
-0.42	5.56	-2.31	0.02	0.39	-3.31	GLIPR1
0.42	5.26	4.07	0	0.21	1.05	S100A1
-0.42	6.57	-3.02	0	0.38	-1.8	UBXN4
-0.42	7.24	-2.26	0.03	0.4	-3.4	CCT3
-0.41	6.59	-2.23	0.03	0.41	-3.46	OSBPL9
-0.41	6.73	-2.46	0.02	0.38	-3.02	ATP11C
0.41	3.47	2.32	0.02	0.39	-3.28	KLHL41
0.41	7.32	2	0.05	0.42	-3.86	CACNG8
0.41	5.5	2.13	0.04	0.41	-3.63	DNAJB13
0.41	5.32	2.96	0	0.38	-1.94	KIF25
-0.41	6.76	-2.41	0.02	0.39	-3.12	ODC1
-0.41	5.83	-2.08	0.04	0.41	-3.71	NCF4
-0.41	4.32	-2.58	0.01	0.38	-2.77	NPL
0.41	5.62	2.17	0.03	0.41	-3.56	F12
-0.41	7.08	-2.03	0.04	0.41	-3.8	ABI3BP
-0.4	6.59	-2.62	0.01	0.38	-2.69	SMARCA5
0.4	4.93	2.38	0.02	0.39	-3.17	OLIG2
-0.4	7.92	-2.02	0.05	0.41	-3.81	KARS
-0.4	6.71	-2.03	0.04	0.41	-3.81	MRFAP1L1
0.4	4.13	3.01	0	0.38	-1.83	LDHC
-0.4	4.37	-2.52	0.01	0.38	-2.91	ZNF92
0.4	5.11	2.32	0.02	0.39	-3.29	PLEKHN1
0.4	4.89	3.25	0	0.34	-1.23	FAM166B
-0.4	6.48	-2.07	0.04	0.41	-3.73	POM121
0.4	5.04	3.55	0	0.28	-0.46	PKD1L2
-0.4	6.32	-2.55	0.01	0.38	-2.83	PBDC1
-0.4	7.89	-2.32	0.02	0.39	-3.28	CAPZA1
-0.4	6.93	-2.25	0.03	0.4	-3.41	CCT6A
-0.39	4.98	-2.27	0.02	0.4	-3.38	RPS6KA3
-0.39	5.59	-2.25	0.03	0.4	-3.41	PIGB
-0.39	6.31	-2.19	0.03	0.41	-3.52	TPM4
0.39	6.2	2.07	0.04	0.41	-3.73	PRB2
-0.39	6.6	-2.3	0.02	0.39	-3.33	CTSC
0.39	5.53	2.84	0.01	0.38	-2.21	GLYCTK
-0.39	6.85	-2.02	0.05	0.42	-3.82	CCT8
0.39	5.31	2.42	0.02	0.39	-3.09	CELSR3
-0.39	5.06	-2.38	0.02	0.39	-3.17	TNC
0.39	4.35	2.2	0.03	0.41	-3.51	TTN
0.39	7.04	3.63	0	0.28	-0.23	BOK
-0.39	5.75	-2.3	0.02	0.39	-3.33	NOL11
-0.39	7.03	-2.64	0.01	0.38	-2.64	SLC44A1
-0.39	4.83	-2.61	0.01	0.38	-2.71	INIP
-0.39	5.31	-1.98	0.05	0.42	-3.89	LIN7C
-0.39	5.91	-2.63	0.01	0.38	-2.68	SRP19
0.39	3.3	2.86	0	0.38	-2.17	XIRP2
-0.39	7.3	-2.16	0.03	0.41	-3.58	RNF149
-0.39	7.06	-2.05	0.04	0.41	-3.77	DCUN1D5
0.39	4.34	2.21	0.03	0.41	-3.49	ENO3
0.39	4.44	3.99	0	0.21	0.81	CASQ2
0.39	5.04	2.19	0.03	0.41	-3.52	NKX6-3
-0.39	6.55	-3.01	0	0.38	-1.82	CD47
0.39	6.13	3.66	0	0.27	-0.15	NUDT14
-0.39	5.97	-2.35	0.02	0.39	-3.24	SDC4
-0.39	7.51	-2.1	0.04	0.41	-3.69	BZW1
-0.39	5.51	-2.76	0.01	0.38	-2.38	SEL1L3
0.39	5.16	2.03	0.04	0.41	-3.8	PLAC1
-0.39	7.94	-2.35	0.02	0.39	-3.23	HNRNPK
-0.39	7.84	-2.38	0.02	0.39	-3.17	ATP6V0B
0.38	6.44	2.36	0.02	0.39	-3.22	ARHGEF16
-0.38	5.87	-2.27	0.03	0.4	-3.39	TRIB1
0.38	5.4	2.12	0.04	0.41	-3.66	DES
-0.38	5.94	-2.03	0.04	0.41	-3.8	PAPD4
0.38	4.43	2.53	0.01	0.38	-2.87	CDKL5
-0.38	6.48	-2.64	0.01	0.38	-2.64	DEK
0.38	5.48	2.28	0.02	0.4	-3.37	RBBP8NL
-0.38	6.37	-2.55	0.01	0.38	-2.85	MIOS
-0.38	6.13	-2.17	0.03	0.41	-3.56	RP2
0.38	6.92	2.94	0	0.38	-1.97	PLIN5
-0.38	6.43	-2.1	0.04	0.41	-3.69	FUNDC1
0.38	5.11	3.29	0	0.34	-1.12	SLC2A4
-0.38	5.81	-2.31	0.02	0.39	-3.31	PPP1R12A
-0.38	6.45	-2.11	0.04	0.41	-3.67	CSE1L
-0.38	8.21	-2.02	0.05	0.42	-3.83	LEPROT
0.38	5.74	2.32	0.02	0.39	-3.29	APLNR
0.38	6	2.18	0.03	0.41	-3.54	OR52B6
-0.38	5.05	-2.36	0.02	0.39	-3.21	MLKL
-0.38	5.91	-3.15	0	0.36	-1.48	ACTR2
0.38	6.04	2.28	0.02	0.4	-3.36	AQP5
0.38	5.19	2.4	0.02	0.39	-3.14	CA7
-0.38	6.03	-2.61	0.01	0.38	-2.72	PLSCR1
0.38	7.15	3.76	0	0.23	0.15	PMM1
0.38	4.66	3.03	0	0.38	-1.77	HILS1
-0.38	6.81	-2.9	0	0.38	-2.08	AAED1
0.38	5.57	2.4	0.02	0.39	-3.13	COX6A2
-0.38	4.27	-2.27	0.02	0.4	-3.38	GEM
0.38	3.59	2.39	0.02	0.39	-3.15	RNF175
-0.37	6.25	-2.74	0.01	0.38	-2.44	DNAJC2
-0.37	3.91	-2.48	0.01	0.38	-2.98	APOC2
0.37	5.61	2.7	0.01	0.38	-2.53	TCAP
-0.37	5.84	-2.47	0.01	0.38	-3	RNF19A
-0.37	5.76	-2.14	0.03	0.41	-3.61	FYB
-0.37	7.52	-2.05	0.04	0.41	-3.76	TOB1
0.37	5.94	2.06	0.04	0.41	-3.75	ASIC4
-0.37	6.27	-2.32	0.02	0.39	-3.29	NAP1L4
-0.37	8.62	-2.29	0.02	0.4	-3.34	RRAGA
-0.37	7.45	-2.03	0.04	0.41	-3.8	GADD45A
0.37	5.41	2.46	0.02	0.38	-3.01	IL17REL
-0.37	5.86	-2.45	0.02	0.38	-3.03	STEAP4
-0.37	6.73	-2.54	0.01	0.38	-2.85	ATP6V1B2
0.37	5	2.88	0	0.38	-2.12	SCNN1B
-0.37	7.02	-2.43	0.02	0.39	-3.08	MBNL1
0.37	6.24	2.37	0.02	0.39	-3.2	HOXC9
-0.37	4.31	-2.89	0	0.38	-2.09	ZNF267
-0.37	7.07	-2.05	0.04	0.41	-3.76	TMBIM4
-0.37	5.04	-2.36	0.02	0.39	-3.2	WDR75
-0.37	6.5	-2.54	0.01	0.38	-2.86	CYP1B1
-0.37	7.17	-2.08	0.04	0.41	-3.71	XRCC5
-0.37	5.98	-3.03	0	0.38	-1.77	CYBB
0.36	8.16	2.12	0.04	0.41	-3.65	LIPE
0.36	7.35	2.19	0.03	0.41	-3.52	ALDOC
-0.36	5.8	-2.19	0.03	0.41	-3.52	ICE1
0.36	6.7	3.28	0	0.34	-1.16	HOXC6
0.36	7.04	2.94	0	0.38	-1.99	SHANK3
0.36	6.67	2.84	0.01	0.38	-2.2	HSPB7
-0.36	6.17	-2.06	0.04	0.41	-3.75	RAB28
-0.36	6.13	-2.82	0.01	0.38	-2.25	CTNNB1
-0.36	7.73	-2.02	0.05	0.41	-3.82	NCOA4
-0.36	6.54	-2.21	0.03	0.41	-3.5	ZNF32
-0.36	7.19	-2.17	0.03	0.41	-3.57	DARS
-0.36	5.85	-1.99	0.05	0.42	-3.87	NAMPT
-0.36	5.34	-2.78	0.01	0.38	-2.34	NABP1
-0.36	6.84	-2.34	0.02	0.39	-3.25	PRPF19
-0.36	6.61	-2.65	0.01	0.38	-2.62	P4HA1
0.36	5.35	2.18	0.03	0.41	-3.55	PRSS38
-0.36	6.57	-2.13	0.03	0.41	-3.63	PPT1
0.36	3.42	2.58	0.01	0.38	-2.77	GYS2
0.36	7.18	2.11	0.04	0.41	-3.67	PPP6R1
-0.36	4.99	-3.5	0	0.28	-0.58	CPSF2
-0.36	6.67	-2.53	0.01	0.38	-2.88	TRA2B
0.36	4.36	3.28	0	0.34	-1.15	DMRT2
-0.36	5.48	-2.46	0.02	0.38	-3.01	BRIX1
-0.36	6.57	-2.29	0.02	0.4	-3.34	IL6ST
-0.36	6.04	-2.1	0.04	0.41	-3.68	XYLT1
-0.36	7.55	-2.48	0.01	0.38	-2.98	SERP1
0.36	5.78	3.56	0	0.28	-0.43	LSS
-0.35	6.84	-2	0.05	0.42	-3.85	ZNF207
-0.35	6.65	-2.17	0.03	0.41	-3.57	ZRANB2
-0.35	6.04	-2.14	0.03	0.41	-3.62	ANP32A
-0.35	5.47	-2.31	0.02	0.39	-3.31	EPB41L3
0.35	4.21	3.02	0	0.38	-1.8	CES1P1
-0.35	5.69	-2.13	0.04	0.41	-3.64	CPSF6
-0.35	8.3	-2	0.05	0.42	-3.85	MORF4L2
0.35	4.07	3.38	0	0.31	-0.89	STOX1
-0.35	8.35	-2.05	0.04	0.41	-3.76	CNIH1
-0.35	6.11	-3.1	0	0.37	-1.59	G3BP1
-0.35	5.98	-2.49	0.01	0.38	-2.96	MAP4K4
-0.35	7.89	-2.18	0.03	0.41	-3.55	CCT7
-0.35	6.62	-2.01	0.05	0.42	-3.83	YTHDF2
-0.35	5.4	-2.25	0.03	0.4	-3.41	SNRNP40
-0.35	5.62	-2.73	0.01	0.38	-2.46	SAMHD1
-0.35	4.38	-2.09	0.04	0.41	-3.7	KRT7
-0.35	5.58	-2.41	0.02	0.39	-3.12	ELF1
0.35	5.21	2.18	0.03	0.41	-3.54	HOXC10
-0.35	6.38	-2.84	0.01	0.38	-2.21	UTP3
0.35	5.27	2.59	0.01	0.38	-2.74	CRYBB3
0.35	5.17	2.37	0.02	0.39	-3.18	IL27
-0.35	6.7	-2	0.05	0.42	-3.85	IGHA1
0.35	6.08	2.21	0.03	0.41	-3.49	ZNF541
0.35	5.21	3.67	0	0.27	-0.1	ADORA1
-0.35	4.35	-2.13	0.04	0.41	-3.64	GCH1
0.35	5.85	2.4	0.02	0.39	-3.13	GDF5
-0.35	5.44	-2.43	0.02	0.39	-3.07	FASTKD1
0.35	4.95	2.08	0.04	0.41	-3.71	PRRG2
-0.35	6.49	-2.44	0.02	0.38	-3.05	UBA3
-0.35	6.53	-2.91	0	0.38	-2.05	MTHFD2
0.34	5.03	2.96	0	0.38	-1.93	FAM189A2
0.34	5.99	2.03	0.04	0.41	-3.8	MYADML2
-0.34	7.45	-2.32	0.02	0.39	-3.29	SNRPB2
-0.34	8.32	-2.05	0.04	0.41	-3.77	TMBIM6
-0.34	4.93	-2.13	0.03	0.41	-3.63	STK17B
-0.34	4.86	-2	0.05	0.42	-3.86	DFNA5
-0.34	7.13	-2.78	0.01	0.38	-2.34	ARF6
-0.34	5.72	-2.81	0.01	0.38	-2.27	BAZ1A
-0.34	5.5	-2.68	0.01	0.38	-2.57	SMCO4
-0.34	6.21	-3.1	0	0.37	-1.61	SRSF1
-0.34	7.54	-2.28	0.02	0.4	-3.37	SRSF7
-0.34	4.65	-2.04	0.04	0.41	-3.78	HMGCS1
-0.34	6.76	-2.48	0.01	0.38	-2.98	SMIM14
-0.34	5.69	-2.53	0.01	0.38	-2.89	OSBPL8
-0.34	6.69	-2.15	0.03	0.41	-3.59	MDFIC
-0.34	5.66	-2.47	0.01	0.38	-2.99	TMEM263
-0.34	7.22	-2.42	0.02	0.39	-3.1	PDIA6
0.34	6.9	2.71	0.01	0.38	-2.5	TM7SF2
0.34	4.65	2.91	0	0.38	-2.04	EEF1A2
-0.34	6.97	-2.18	0.03	0.41	-3.55	KIF5B
0.34	6.5	2.12	0.04	0.41	-3.64	VPS9D1
0.34	5.39	2.25	0.03	0.4	-3.41	BPIFA2
-0.34	6.25	-2.43	0.02	0.39	-3.08	RECQL
0.34	5.02	2.88	0	0.38	-2.13	FAAH
-0.34	8.35	-2.23	0.03	0.41	-3.46	NFE2L2
-0.34	6.51	-2.37	0.02	0.39	-3.18	FTSJ1
0.34	8.76	2.17	0.03	0.41	-3.56	MGLL
-0.34	6.48	-2.45	0.02	0.38	-3.04	UBE2N
-0.34	6.27	-2.21	0.03	0.41	-3.49	CALD1
-0.34	6.76	-2.15	0.03	0.41	-3.6	PDIA4
-0.34	6.25	-2.07	0.04	0.41	-3.73	HSPH1
0.34	8.23	3.2	0	0.35	-1.35	PHLDA3
-0.34	6.64	-2.34	0.02	0.39	-3.25	CSGALNACT2
-0.34	6.64	-2	0.05	0.42	-3.85	ADAM9
0.34	7.92	2.83	0.01	0.38	-2.23	HOOK2
-0.34	5.61	-2	0.05	0.42	-3.85	ABRACL
0.34	4.24	1.99	0.05	0.42	-3.87	APOL5
-0.34	5.46	-3.23	0	0.35	-1.29	MAT2A
0.33	5.41	2.08	0.04	0.41	-3.72	KRT84
0.33	5.3	2.27	0.02	0.4	-3.38	SNORA78
0.33	3.28	2.69	0.01	0.38	-2.55	MYOT
0.33	5.65	2.76	0.01	0.38	-2.39	AACS
0.33	5.29	2.33	0.02	0.39	-3.28	PACS1
-0.33	6.76	-2.42	0.02	0.39	-3.1	IQGAP1
0.33	5.18	2.3	0.02	0.39	-3.32	GDPD3
-0.33	4.92	-2.66	0.01	0.38	-2.6	GCLM
-0.33	5.4	-2.31	0.02	0.39	-3.3	SMC4
0.33	4.86	2.49	0.01	0.38	-2.97	NMRK2
-0.33	6.4	-2.25	0.03	0.4	-3.41	TNFSF13B
0.33	7.82	2.89	0	0.38	-2.11	MTX1
-0.33	6.49	-2.73	0.01	0.38	-2.46	WTAP
-0.33	5.05	-2.09	0.04	0.41	-3.7	RNF138
-0.33	6.64	-3.03	0	0.38	-1.78	RAN
-0.33	5.43	-2.29	0.02	0.4	-3.34	FKBP5
-0.33	5.63	-2.64	0.01	0.38	-2.64	SRSF10
-0.33	6.16	-2.33	0.02	0.39	-3.26	CHD1
-0.33	6.02	-2.14	0.03	0.41	-3.61	LSM5
0.33	4.51	2.03	0.04	0.41	-3.8	KRTAP4-11
0.33	3.49	3.65	0	0.27	-0.17	SPPL2C
0.33	5.86	2.36	0.02	0.39	-3.22	LRRC26
0.33	4.14	2.83	0.01	0.38	-2.23	MARK4
-0.33	4.73	-2.16	0.03	0.41	-3.58	MAP3K8
-0.33	6.69	-2.47	0.01	0.38	-2.99	IRF2BP2
0.33	5.31	1.99	0.05	0.42	-3.87	MESP2
-0.33	5.7	-2.11	0.04	0.41	-3.67	ELMSAN1
0.33	5.44	2.21	0.03	0.41	-3.49	PHYHIP
-0.33	5.55	-2.7	0.01	0.38	-2.51	PPIP5K2
-0.33	6.14	-3.67	0	0.27	-0.11	DKC1
-0.33	6.14	-2.07	0.04	0.41	-3.73	SEC31A
-0.33	7.18	-2.32	0.02	0.39	-3.3	EMP3
-0.33	6.27	-2.47	0.01	0.38	-3	GNAI3
-0.33	3.93	-2.1	0.04	0.41	-3.68	GAL
-0.33	5.74	-2.28	0.02	0.4	-3.36	SNX10
0.33	4.49	2.32	0.02	0.39	-3.29	OR10Q1
-0.32	8.06	-2.04	0.04	0.41	-3.78	ERP29
-0.32	7.59	-2.86	0	0.38	-2.17	NAP1L1
-0.32	4.9	-2.19	0.03	0.41	-3.52	ADAMTS4
-0.32	6.09	-2.52	0.01	0.38	-2.9	CASP4
-0.32	4.86	-2.15	0.03	0.41	-3.6	GBP3
-0.32	6.15	-2.31	0.02	0.39	-3.3	GNL3L
-0.32	6.94	-2.5	0.01	0.38	-2.93	SLC20A1
-0.32	4.89	-2.49	0.01	0.38	-2.96	NR1D2
-0.32	7.45	-2.17	0.03	0.41	-3.57	GARS
-0.32	5.55	-2.13	0.03	0.41	-3.63	SERPINA3
0.32	4.25	2.41	0.02	0.39	-3.12	KHDC1
0.32	5.01	2.08	0.04	0.41	-3.71	BPIFA3
0.32	5.32	2.54	0.01	0.38	-2.85	HERC2P4
0.32	4.27	3.21	0	0.35	-1.34	KLHDC7A
0.32	3.58	2.17	0.03	0.41	-3.57	CSRP3
-0.32	5.54	-3.4	0	0.31	-0.86	TXNRD1
0.32	4.19	2.28	0.02	0.4	-3.36	SHROOM1
-0.32	5.87	-2.48	0.01	0.38	-2.97	GALNT1
-0.32	7.05	-3.06	0	0.38	-1.71	PDIA3
-0.32	6.27	-2.6	0.01	0.38	-2.73	DHX36
0.32	5.83	3.12	0	0.37	-1.56	GPT
0.32	5.33	2.04	0.04	0.41	-3.79	OR1J1
0.32	6.58	2.65	0.01	0.38	-2.63	TMEM161A
-0.32	6.44	-2.1	0.04	0.41	-3.69	ACTL6A
0.32	3.46	2.93	0	0.38	-2.02	ACTC1
-0.32	4.85	-1.98	0.05	0.42	-3.88	MORC3
-0.32	7.5	-1.98	0.05	0.42	-3.88	PRCP
-0.32	6.1	-2.08	0.04	0.41	-3.72	RAB10
0.32	6.47	2.29	0.02	0.4	-3.35	PRCD
0.32	5.36	2.15	0.03	0.41	-3.6	MYBPC3
0.32	4.91	2.37	0.02	0.39	-3.2	CELA3A
-0.32	4.8	-2.28	0.02	0.4	-3.37	FNBP1
0.32	5.93	1.99	0.05	0.42	-3.87	CAMSAP3
-0.32	7.57	-2.67	0.01	0.38	-2.59	HNRNPAB
-0.32	6.57	-2.04	0.04	0.41	-3.79	LSM14A
0.32	5.13	2.54	0.01	0.38	-2.86	WNT7A
-0.32	5.61	-3.05	0	0.38	-1.72	CAB39
0.32	5.11	2.21	0.03	0.41	-3.49	CDHR5
-0.32	4.61	-2.61	0.01	0.38	-2.7	ATP2B1
-0.32	5.18	-2.79	0.01	0.38	-2.33	GNL3
0.32	6.56	2.04	0.04	0.41	-3.79	CA4
-0.32	7.23	-2	0.05	0.42	-3.85	ATP1B3
0.31	6.32	2.03	0.04	0.41	-3.81	NEK8
0.31	5.79	3.43	0	0.31	-0.77	SREBF1
-0.31	5.32	-2.25	0.03	0.4	-3.42	CFB
-0.31	6.14	-2.61	0.01	0.38	-2.7	NSMAF
0.31	6.54	2.07	0.04	0.41	-3.73	TTC3P1
-0.31	5.17	-2.62	0.01	0.38	-2.69	KRR1
0.31	5.6	2.09	0.04	0.41	-3.7	RAX2
-0.31	5.16	-2.98	0	0.38	-1.9	THAP1
-0.31	4.58	-2.57	0.01	0.38	-2.79	SGTB
0.31	4.4	2.66	0.01	0.38	-2.62	LRRC75A
0.31	5.92	3.11	0	0.37	-1.57	ARHGEF40
-0.31	5.81	-2.12	0.04	0.41	-3.66	ARRB2
-0.31	5.44	-2.4	0.02	0.39	-3.13	GPR65
0.31	5.63	2.11	0.04	0.41	-3.67	IRX3
0.31	6.1	2.86	0	0.38	-2.16	FADS2
0.31	4.19	2.64	0.01	0.38	-2.65	SMTNL1
-0.31	6.67	-2.5	0.01	0.38	-2.93	CTCF
0.31	5.74	2.48	0.01	0.38	-2.98	ATP6V0E2
-0.31	5.36	-2.5	0.01	0.38	-2.93	GTF2F2
-0.31	8.26	-2.01	0.05	0.42	-3.84	ENO1
-0.31	4.5	-2.31	0.02	0.39	-3.3	CD38
-0.31	5.93	-3.36	0	0.32	-0.96	RNASEH2B
-0.31	7.25	-3.16	0	0.36	-1.46	FOXO3
-0.31	4.64	-2.61	0.01	0.38	-2.71	TEX30
-0.31	5.41	-2.35	0.02	0.39	-3.22	MAP3K2
0.31	7.09	2.41	0.02	0.39	-3.12	AQP7
0.31	7.28	2.22	0.03	0.41	-3.47	GAMT
-0.31	6.1	-2	0.05	0.42	-3.85	ARMCX3
-0.31	3.52	-3.17	0	0.36	-1.44	PLCXD3
-0.31	5.71	-2.42	0.02	0.39	-3.09	GCC2
0.31	6.85	2.85	0.01	0.38	-2.2	ORMDL3
0.31	4.09	2.64	0.01	0.38	-2.65	MYOD1
-0.31	6.19	-2.09	0.04	0.41	-3.7	PDCD4
-0.31	7.72	-2.15	0.03	0.41	-3.59	ILF2
-0.31	5.31	-2.5	0.01	0.38	-2.94	LHFPL2
0.31	7.74	3.21	0	0.35	-1.33	NDUFS8
-0.31	6.07	-2.38	0.02	0.39	-3.18	CLIC4
-0.31	9.47	-2.15	0.03	0.41	-3.6	CLIC1
0.31	6.54	2.3	0.02	0.39	-3.33	PWWP2B
-0.31	6.94	-2.06	0.04	0.41	-3.76	HECA
-0.31	5.93	-2.14	0.03	0.41	-3.61	NMI
0.31	4.84	2.8	0.01	0.38	-2.29	RERGL
0.31	2.94	2.35	0.02	0.39	-3.23	LMOD2
0.31	5.9	2.46	0.02	0.38	-3.02	PRF1
-0.31	4.62	-2.57	0.01	0.38	-2.8	PHLDA1
-0.31	6.07	-2.5	0.01	0.38	-2.94	XRN2
-0.31	7.3	-2.21	0.03	0.41	-3.48	ALOX5AP
-0.31	6.17	-2.46	0.02	0.38	-3.02	IPO7
0.31	4.5	2.26	0.03	0.4	-3.4	CCDC105
0.3	5.81	2.01	0.05	0.42	-3.83	ACSS3
0.3	4.67	2.34	0.02	0.39	-3.25	PRKACG
0.3	7.68	2.54	0.01	0.38	-2.86	SPON2
-0.3	4.65	-2.5	0.01	0.38	-2.93	ANP32E
0.3	7.28	2.32	0.02	0.39	-3.29	TMUB1
-0.3	4.64	-2.33	0.02	0.39	-3.26	MIS18BP1
0.3	6.86	2.17	0.03	0.41	-3.56	GPT2
0.3	6.27	2.21	0.03	0.41	-3.5	FOXI2
0.3	5	2.22	0.03	0.41	-3.46	TTLL7
0.3	4.46	2.37	0.02	0.39	-3.2	PFN4
-0.3	3.27	-2.03	0.04	0.41	-3.8	NTS
0.3	4.14	2.02	0.05	0.42	-3.82	SNCB
-0.3	3.69	-2.14	0.03	0.41	-3.62	PLEKHF2
-0.3	7.55	-2.77	0.01	0.38	-2.37	CKAP4
-0.3	6.53	-2.92	0	0.38	-2.03	DSE
-0.3	5.76	-2.61	0.01	0.38	-2.72	ARHGAP30
0.3	4.46	2.09	0.04	0.41	-3.7	SHH
0.3	6.6	2.41	0.02	0.39	-3.12	ADGRL1
0.3	5.66	2.02	0.05	0.41	-3.82	LAMB3
-0.3	5.66	-2.08	0.04	0.41	-3.73	IVNS1ABP
0.3	4.04	2.26	0.03	0.4	-3.39	OR13J1
-0.3	5.55	-2.23	0.03	0.4	-3.45	SRP54
0.3	5.62	1.99	0.05	0.42	-3.87	NRN1L
-0.3	5.07	-2.07	0.04	0.41	-3.74	PPP2CA
-0.3	4.19	-2.31	0.02	0.39	-3.31	DEF6
-0.3	6.08	-2.36	0.02	0.39	-3.21	LBR
-0.3	5.48	-2.87	0	0.38	-2.14	SNRPD1
0.3	5.38	2.21	0.03	0.41	-3.49	STOX2
-0.3	7.88	-2.1	0.04	0.41	-3.69	PSMA4
-0.3	6.3	-2.14	0.03	0.41	-3.61	CMC2
-0.3	6.35	-2.87	0	0.38	-2.13	ASNSD1
-0.3	8.03	-2.09	0.04	0.41	-3.7	IFNGR2
0.3	5.43	2.52	0.01	0.38	-2.9	CCDC154
0.3	6.39	2.35	0.02	0.39	-3.23	PEX11A
-0.3	6.16	-2.9	0	0.38	-2.07	AMD1
0.3	5.6	3.55	0	0.28	-0.45	CLSTN2
-0.3	7.07	-2.96	0	0.38	-1.93	SRP72
0.3	4.59	2.24	0.03	0.4	-3.44	SLC30A2
-0.3	7.12	-2.38	0.02	0.39	-3.16	CMTM3
-0.3	6.09	-2.15	0.03	0.41	-3.6	ZBTB44
0.3	5.84	2.13	0.04	0.41	-3.63	FLYWCH1
0.3	4.84	2.16	0.03	0.41	-3.58	FUT3
-0.3	5.24	-2.21	0.03	0.41	-3.48	BTN3A3
-0.3	6.56	-2.31	0.02	0.39	-3.31	GYG1
-0.3	4.4	-2.85	0.01	0.38	-2.19	GMFB
-0.3	5.19	-2.96	0	0.38	-1.94	WAPL
-0.3	6.13	-2.7	0.01	0.38	-2.52	PRRC1
-0.3	4.31	-2.83	0.01	0.38	-2.23	PDZD8
-0.3	4.16	-2.43	0.02	0.39	-3.08	ZUFSP
-0.3	5.15	-2.14	0.03	0.41	-3.61	GATM
-0.3	7.04	-2.12	0.04	0.41	-3.64	MAN1A1
0.3	5	3.01	0	0.38	-1.81	ANKRD53
0.3	6.19	4.27	0	0.21	1.66	DAPK2
0.3	5.06	2.15	0.03	0.41	-3.61	MMP24
0.3	3.68	2.06	0.04	0.41	-3.75	HMX3
-0.3	5.54	-2.54	0.01	0.38	-2.85	PIK3AP1
0.3	4.99	2.55	0.01	0.38	-2.84	MAMSTR
0.3	5.26	2.1	0.04	0.41	-3.69	CCDC36
-0.3	4.9	-2.85	0.01	0.38	-2.19	USP1
-0.3	5.11	-2.71	0.01	0.38	-2.49	ST6GAL1
-0.3	4.74	-2.07	0.04	0.41	-3.74	DRAM1
0.3	6.52	2	0.05	0.42	-3.85	RHBDD3
0.3	6.33	2.21	0.03	0.41	-3.49	SFPQ
0.3	5.46	2.34	0.02	0.39	-3.26	MAP1LC3C
-0.3	5.36	-2.93	0	0.38	-2.01	CSGALNACT1
-0.3	5.27	-2.71	0.01	0.38	-2.5	HSPA4
0.3	4.72	3.09	0	0.37	-1.63	ZCCHC13
0.3	6.41	2.75	0.01	0.38	-2.41	LIMS2
0.3	5.44	2.14	0.03	0.41	-3.61	SPACA4
-0.29	5.43	-2.1	0.04	0.41	-3.68	CHIC2
-0.29	6.3	-2.9	0	0.38	-2.09	CHTOP
-0.29	6.52	-2.52	0.01	0.38	-2.9	SSR1
-0.29	7.33	-2	0.05	0.42	-3.85	SPPL2A
-0.29	7.46	-2.13	0.03	0.41	-3.63	PA2G4
-0.29	5.13	-2.55	0.01	0.38	-2.83	TLK1
0.29	4.43	2.56	0.01	0.38	-2.81	KCNMB1
0.29	4.67	3.38	0	0.31	-0.89	FANCE
-0.29	5.55	-2.6	0.01	0.38	-2.74	MFSD14B
0.29	5.57	2.08	0.04	0.41	-3.72	HAND1
-0.29	6.33	-2.44	0.02	0.39	-3.06	SPCS3
0.29	6.03	2.85	0.01	0.38	-2.19	FBXO17
0.29	5.79	2.13	0.03	0.41	-3.63	CADM4
0.29	4.93	2.5	0.01	0.38	-2.94	ASPG
-0.29	5.9	-2.79	0.01	0.38	-2.33	RAB8B
0.29	6.3	2.75	0.01	0.38	-2.42	PRRT4
0.29	5.28	2.3	0.02	0.39	-3.32	SCX
-0.29	5.17	-2.53	0.01	0.38	-2.87	BATF
0.29	5.01	2.8	0.01	0.38	-2.29	POMT2
-0.29	7.86	-2.04	0.04	0.41	-3.79	PGK1
-0.29	5.7	-2.47	0.01	0.38	-2.99	TSN
0.29	5.22	2.89	0	0.38	-2.09	TCF15
-0.29	4.09	-2.66	0.01	0.38	-2.61	FJX1
0.29	6.4	2.12	0.04	0.41	-3.64	ACAP3
0.29	7.49	2.81	0.01	0.38	-2.28	HMGCL
0.29	5.38	2.25	0.03	0.4	-3.42	NANOS3
0.29	7.49	2.37	0.02	0.39	-3.19	AAMDC
-0.29	5.93	-2.42	0.02	0.39	-3.09	AGFG1
-0.29	5.88	-2.85	0.01	0.38	-2.18	CAMK2D
0.29	6.53	2.74	0.01	0.38	-2.43	ADGRG1
-0.29	6.19	-2.34	0.02	0.39	-3.25	INTS8
0.29	3.68	3.51	0	0.28	-0.54	CPA5
-0.29	6.41	-2.17	0.03	0.41	-3.55	MVP
0.29	6.87	1.99	0.05	0.42	-3.86	CPTP
-0.29	5.58	-2.03	0.04	0.41	-3.81	TMEM106B
-0.29	5.98	-2.73	0.01	0.38	-2.45	TRMT10C
0.29	3.53	2.45	0.02	0.38	-3.04	MIR205HG
-0.29	8.25	-3.24	0	0.34	-1.24	ARPC5
0.29	4.22	2.12	0.04	0.41	-3.64	DUSP9
-0.29	5.06	-2.12	0.04	0.41	-3.64	CPEB4
0.29	5.87	2.31	0.02	0.39	-3.31	FFAR2
-0.29	5.13	-2.63	0.01	0.38	-2.68	UBE2B
0.29	6.53	2.5	0.01	0.38	-2.94	CISD3
-0.29	6.56	-2.04	0.04	0.41	-3.78	ARID5B
-0.29	4.46	-2.22	0.03	0.41	-3.47	FBXO5
0.29	5.69	2.31	0.02	0.39	-3.31	SEMA4C
-0.29	5.09	-2.18	0.03	0.41	-3.54	DNAJC3
0.29	5.75	2.15	0.03	0.41	-3.59	HAAO
0.29	3.73	2.17	0.03	0.41	-3.56	OR10AG1
-0.29	5.32	-2.6	0.01	0.38	-2.73	UBQLN2
-0.29	5.9	-2.16	0.03	0.41	-3.58	NAA50
-0.29	5.87	-2.28	0.02	0.4	-3.36	PPP1CB
0.29	7.27	2.36	0.02	0.39	-3.21	GPIHBP1
-0.29	6.72	-2.51	0.01	0.38	-2.93	SERBP1
0.28	5.15	2.04	0.04	0.41	-3.79	REG1A
-0.28	6.15	-2.58	0.01	0.38	-2.78	BUB3
-0.28	5.46	-2.86	0	0.38	-2.17	NOL8
-0.28	6.02	-2.26	0.03	0.4	-3.41	OPN3
-0.28	4.58	-2.09	0.04	0.41	-3.69	VRK1
-0.28	4.41	-2.8	0.01	0.38	-2.3	HSPA13
-0.28	4.11	-2	0.05	0.42	-3.86	TDRD3
-0.28	5.76	-1.99	0.05	0.42	-3.86	USP8
-0.28	6.52	-2.19	0.03	0.41	-3.53	TOPORS
-0.28	6.3	-4.26	0	0.21	1.62	CCND2
0.28	4.54	2.21	0.03	0.41	-3.49	MYL10
0.28	8.11	2.2	0.03	0.41	-3.51	TST
-0.28	5.92	-2.82	0.01	0.38	-2.26	PHIP
0.28	8.1	2.61	0.01	0.38	-2.72	SAMM50
0.28	7.33	2.21	0.03	0.41	-3.49	ELMOD3
0.28	5.33	1.98	0.05	0.42	-3.88	BSND
-0.28	5.07	-2.71	0.01	0.38	-2.49	SEMA3A
-0.28	4.29	-3.03	0	0.38	-1.78	TSC22D2
-0.28	7.57	-2.13	0.03	0.41	-3.63	TAX1BP1
-0.28	5.52	-2.03	0.04	0.41	-3.8	RABEP1
-0.28	5.44	-2.47	0.01	0.38	-3	BLOC1S6
-0.28	5.14	-2.35	0.02	0.39	-3.23	USPL1
-0.28	6.63	-2	0.05	0.42	-3.84	KPNA3
0.28	5.64	2.09	0.04	0.41	-3.71	ESPNL
0.28	4.36	2.37	0.02	0.39	-3.2	DLG5-AS1
-0.28	5.77	-2.64	0.01	0.38	-2.65	PAPOLA
-0.28	7.41	-2.1	0.04	0.41	-3.68	XPOT
-0.28	6.38	-2.07	0.04	0.41	-3.74	SLC30A1
0.28	5.55	2.27	0.03	0.4	-3.39	OSBP2
-0.28	5.24	-2.62	0.01	0.38	-2.69	MBD4
-0.28	7.05	-2.54	0.01	0.38	-2.86	MAPRE1
0.28	6.1	2.08	0.04	0.41	-3.72	ODF3L1
0.28	5.1	2.29	0.02	0.4	-3.35	NOTCH4
-0.28	6.93	-2.75	0.01	0.38	-2.41	HNRNPC
-0.28	5.26	-2.45	0.02	0.38	-3.04	CAND1
-0.28	5.92	-2.9	0	0.38	-2.08	RPL22L1
-0.28	4.36	-2.6	0.01	0.38	-2.73	GNB4
0.28	4.26	3.53	0	0.28	-0.49	TNN
0.28	5.5	2.94	0	0.38	-1.99	LYSMD4
0.28	4.79	1.98	0.05	0.42	-3.88	SEPT5-GP1BB
-0.28	6.71	-2.11	0.04	0.41	-3.67	IL1R1
0.28	6.12	2.06	0.04	0.41	-3.76	KRTAP12-4
0.28	3.74	2.46	0.02	0.38	-3.03	KCNF1
0.28	4.48	3.38	0	0.31	-0.89	ABCA2
-0.28	4.63	-1.98	0.05	0.42	-3.88	LTV1
0.28	5.24	2.36	0.02	0.39	-3.22	PCOLCE-AS1
-0.28	6	-2.72	0.01	0.38	-2.47	PRPS1
0.28	4.67	2.33	0.02	0.39	-3.28	ZNF530
-0.28	5.14	-3.07	0	0.38	-1.67	TCERG1
0.28	3.67	2.39	0.02	0.39	-3.15	GJB4
0.28	7.33	1.99	0.05	0.42	-3.87	PLEKHH3
0.28	4.79	3.15	0	0.36	-1.49	TTYH1
0.28	6.42	2.21	0.03	0.41	-3.49	FSCN1
0.27	6.43	2.93	0	0.38	-2.01	SNTA1
-0.27	5.12	-2.34	0.02	0.39	-3.25	SENP6
0.27	5.5	2.5	0.01	0.38	-2.93	LVRN
0.27	3.49	2.02	0.05	0.41	-3.82	GLYATL1
-0.27	5.1	-2.81	0.01	0.38	-2.29	SLC33A1
0.27	4.86	2.21	0.03	0.41	-3.48	LINC00176
0.27	5.08	2.79	0.01	0.38	-2.32	IGFL4
-0.27	6.38	-2.15	0.03	0.41	-3.59	SLC4A7
0.27	5.95	2.68	0.01	0.38	-2.56	GAS2L1
-0.27	5.08	-2.04	0.04	0.41	-3.78	TLR1
-0.27	7.24	-2.14	0.03	0.41	-3.62	SUSD6
-0.27	4.76	-2.55	0.01	0.38	-2.84	SDE2
0.27	5.8	2.16	0.03	0.41	-3.58	SLC25A34
0.27	5.27	2.01	0.05	0.42	-3.83	SCNN1D
-0.27	6.2	-2.35	0.02	0.39	-3.22	UBE2D2
0.27	6.96	3.28	0	0.34	-1.17	MLYCD
-0.27	3.91	-1.99	0.05	0.42	-3.87	CDKN3
-0.27	4.31	-2.56	0.01	0.38	-2.8	PDPN
0.27	5.55	2.06	0.04	0.41	-3.75	ADRA2B
0.27	4.29	2.01	0.05	0.42	-3.83	DLK1
-0.27	5.92	-2.14	0.03	0.41	-3.62	AP2B1
-0.27	5.34	-2.12	0.04	0.41	-3.65	STAM
0.27	4.16	2.22	0.03	0.41	-3.48	MYOG
0.27	3.53	2.71	0.01	0.38	-2.5	KIR3DL3
0.27	4.41	2.71	0.01	0.38	-2.51	STMN2
-0.27	4.13	-3.62	0	0.28	-0.26	GALNT7
-0.27	6.39	-2	0.05	0.42	-3.86	PRRC2C
-0.27	6.33	-2.48	0.01	0.38	-2.98	ARL5A
0.27	4.85	2.36	0.02	0.39	-3.2	GUSBP11
0.27	5.59	2.14	0.03	0.41	-3.61	PRSS27
0.27	6.07	3.94	0	0.21	0.65	TMEM120B
0.27	5	2.06	0.04	0.41	-3.76	KCNK7
-0.27	8.03	-2.65	0.01	0.38	-2.63	DDOST
-0.27	4.07	-2.53	0.01	0.38	-2.87	NFRKB
-0.27	6.54	-1.99	0.05	0.42	-3.87	SDF2L1
-0.27	5.9	-2.26	0.03	0.4	-3.4	ASAP1
0.27	4.8	2.07	0.04	0.41	-3.73	HOXA6
0.27	5.09	2.71	0.01	0.38	-2.5	PRRT3
-0.27	4.86	-3.83	0	0.23	0.34	ARHGAP26
0.27	5.47	2.47	0.01	0.38	-2.99	BTNL9
-0.27	6.32	-2.38	0.02	0.39	-3.18	TRIM22
-0.27	5.39	-2.71	0.01	0.38	-2.5	PITPNB
0.27	5.53	2.1	0.04	0.41	-3.69	GBA2
-0.27	5.51	-2.39	0.02	0.39	-3.16	ASNS
-0.27	6.13	-2.21	0.03	0.41	-3.48	TMED7
-0.27	3.78	-2.52	0.01	0.38	-2.89	FGF10
-0.27	5.55	-2.19	0.03	0.41	-3.53	PLAUR
-0.27	5.25	-3.21	0	0.35	-1.32	MAPK1IP1L
-0.27	5.58	-2.98	0	0.38	-1.89	PPIL1
0.27	6.14	2.23	0.03	0.41	-3.46	ZNF251
-0.27	5.7	-2.47	0.01	0.38	-2.99	NUP153
-0.27	5.2	-3.37	0	0.31	-0.92	MAP3K7
-0.27	5.39	-1.99	0.05	0.42	-3.87	SLC25A24
-0.27	6.91	-2.02	0.05	0.42	-3.83	MCL1
0.27	5.18	2.14	0.03	0.41	-3.62	MAS1L
-0.27	5.07	-2.73	0.01	0.38	-2.46	HCLS1
-0.27	4.32	-2.69	0.01	0.38	-2.55	YTHDC2
-0.27	6.59	-2.36	0.02	0.39	-3.21	SHOC2
-0.27	6.31	-2.06	0.04	0.41	-3.75	ZNF146
-0.27	6.94	-1.98	0.05	0.42	-3.88	CGGBP1
0.27	4.94	2.2	0.03	0.41	-3.5	FAM170A
-0.27	4.35	-2.45	0.02	0.38	-3.03	PDE1A
-0.27	5.14	-2.02	0.04	0.41	-3.81	AFTPH
-0.27	6.11	-2.11	0.04	0.41	-3.67	USP34
-0.27	5.41	-3.93	0	0.21	0.63	NOLC1
0.27	6.01	2.17	0.03	0.41	-3.57	PLA2G6
-0.26	6.85	-2.04	0.04	0.41	-3.79	CLTC
0.26	4.95	1.98	0.05	0.42	-3.88	XRCC3
-0.26	6.37	-2.32	0.02	0.39	-3.29	GNL2
-0.26	5.47	-2.09	0.04	0.41	-3.7	LYSMD2
-0.26	6.32	-2.14	0.03	0.41	-3.62	ATP1B1
0.26	5.2	2.81	0.01	0.38	-2.28	FOXP4
-0.26	5.5	-3.56	0	0.28	-0.41	MFHAS1
-0.26	6.22	-2.2	0.03	0.41	-3.51	RYBP
-0.26	6.62	-2.28	0.02	0.4	-3.36	TBL1XR1
-0.26	5.32	-2.28	0.02	0.4	-3.37	EDRF1
-0.26	6.54	-2.1	0.04	0.41	-3.68	RAP1B
0.26	8.58	2.4	0.02	0.39	-3.13	MYL9
-0.26	4.82	-2.45	0.02	0.38	-3.04	DCAF13
-0.26	4.25	-2.21	0.03	0.41	-3.5	IQGAP2
0.26	4.72	3.52	0	0.28	-0.52	ALPK3
0.26	5.22	2.04	0.04	0.41	-3.78	POU6F2
0.26	5.4	2.26	0.03	0.4	-3.4	GSDMB
0.26	5.9	2.08	0.04	0.41	-3.71	MYL3
0.26	5.42	2.6	0.01	0.38	-2.74	LKAAEAR1
0.26	6.04	3.28	0	0.34	-1.17	POLR3H
-0.26	7.07	-2.31	0.02	0.39	-3.32	RAB34
0.26	6.92	2.04	0.04	0.41	-3.79	DUSP14
0.26	5.53	2.2	0.03	0.41	-3.51	ATG9A
0.26	4.48	2.35	0.02	0.39	-3.23	SOX15
-0.26	4.63	-2.61	0.01	0.38	-2.72	KLHL28
0.26	3.86	3.59	0	0.28	-0.33	ARIH2OS
0.26	6.28	2.25	0.03	0.4	-3.41	EPB41L4B
-0.26	5.71	-2.77	0.01	0.38	-2.37	SLC38A2
-0.26	5.57	-2	0.05	0.42	-3.85	ETS2
0.26	3.94	2.56	0.01	0.38	-2.82	LPAR3
-0.26	5.12	-2.38	0.02	0.39	-3.17	ZNF12
0.26	4.77	2.95	0	0.38	-1.96	NDNF
-0.26	6.26	-2.31	0.02	0.39	-3.31	EIF3J
-0.26	4.91	-4.03	0	0.21	0.94	NUFIP2
-0.26	6.39	-2.46	0.02	0.38	-3.01	DDX3X
-0.26	5.04	-2.18	0.03	0.41	-3.54	SACM1L
0.26	4.36	2.79	0.01	0.38	-2.33	PLEKHG4B
0.26	5.51	2.82	0.01	0.38	-2.26	CLUH
0.26	4.92	2.28	0.02	0.4	-3.36	SRPK3
0.26	5.01	2.26	0.03	0.4	-3.41	RSPH1
-0.26	5.12	-2.09	0.04	0.41	-3.7	CUL3
0.26	4.33	2.24	0.03	0.4	-3.43	NKX2-8
-0.26	4.72	-2.38	0.02	0.39	-3.17	PPP1R2
-0.26	7.73	-2.32	0.02	0.39	-3.29	ATP1A1
-0.26	4.5	-3.17	0	0.36	-1.43	PTPN2
0.26	5.02	2.58	0.01	0.38	-2.78	ASB18
0.26	3.97	2.15	0.03	0.41	-3.59	LRTM1
0.26	5.55	2.17	0.03	0.41	-3.56	MCAT
-0.26	7.12	-2.06	0.04	0.41	-3.76	EMILIN2
-0.26	6.96	-1.99	0.05	0.42	-3.87	PRKAR1A
0.26	4.74	2.03	0.04	0.41	-3.81	PARD6A
-0.26	6.15	-3.05	0	0.38	-1.72	SRPRB
0.26	4.03	2.43	0.02	0.39	-3.08	OR2M5
-0.26	5.09	-3.49	0	0.28	-0.6	CDC42SE1
-0.26	5.85	-3.21	0	0.35	-1.33	PRPF40A
0.26	5.52	2.67	0.01	0.38	-2.58	HOXA7
0.26	5.11	2.58	0.01	0.38	-2.78	MYOM1
-0.26	5.07	-1.99	0.05	0.42	-3.86	CASP1
0.26	4.46	2.4	0.02	0.39	-3.14	RTN4R
0.26	4.94	2.1	0.04	0.41	-3.69	DDN
0.26	5.57	1.99	0.05	0.42	-3.88	MADCAM1
0.26	4.28	2.47	0.01	0.38	-3	DPEP1
0.26	6.22	2.15	0.03	0.41	-3.6	B9D1
-0.26	5.72	-2.05	0.04	0.41	-3.76	ERP44
-0.26	6.14	-2.24	0.03	0.4	-3.43	INPP1
-0.26	5.69	-2.44	0.02	0.39	-3.06	WASL
0.26	5.85	2.01	0.05	0.42	-3.84	LRRN2
0.26	4.25	2.22	0.03	0.41	-3.48	KRT36
-0.26	5.85	-2.13	0.04	0.41	-3.64	VAPA
0.26	5.28	2.92	0	0.38	-2.03	FBXL6
0.26	7.79	1.98	0.05	0.42	-3.88	KIF1C
0.26	3.5	2.06	0.04	0.41	-3.76	AKR1D1
-0.26	5.24	-2.1	0.04	0.41	-3.69	TGIF1
0.25	4.41	2.13	0.03	0.41	-3.62	FAM186B
0.25	4.31	2.63	0.01	0.38	-2.67	ITGA11
0.25	7.3	2.12	0.04	0.41	-3.65	GPBAR1
-0.25	6.07	-2.16	0.03	0.41	-3.58	UBE2D1
-0.25	6.24	-2.25	0.03	0.4	-3.42	DDX6
-0.25	5.26	-2.01	0.05	0.42	-3.83	SUGT1
0.25	5.83	3.79	0	0.23	0.22	PALM
0.25	3.58	2.03	0.04	0.41	-3.8	PGAM2
0.25	4.99	2.77	0.01	0.38	-2.37	URAD
-0.25	6.62	-2.22	0.03	0.41	-3.48	SF3B1
-0.25	5.27	-2.49	0.01	0.38	-2.95	PREPL
0.25	7.41	2.58	0.01	0.38	-2.77	TESK1
-0.25	5.7	-2	0.05	0.42	-3.85	FNDC3A
0.25	5.65	2.24	0.03	0.4	-3.43	TNNI1
0.25	4.18	2.11	0.04	0.41	-3.67	USHBP1
0.25	4.77	2.02	0.05	0.41	-3.81	PROCA1
0.25	4.91	2.05	0.04	0.41	-3.77	CRNN
0.25	4.77	2.66	0.01	0.38	-2.6	OAZ3
-0.25	6.58	-2.18	0.03	0.41	-3.54	ZC3H15
-0.25	5.41	-1.98	0.05	0.42	-3.89	NUDT21
0.25	6.5	2.8	0.01	0.38	-2.3	ZNF524
-0.25	6.22	-2.19	0.03	0.41	-3.53	LEPROTL1
-0.25	6.53	-2.71	0.01	0.38	-2.5	CPNE3
-0.25	4.91	-3.47	0	0.29	-0.67	ATXN7
0.25	6.49	2.77	0.01	0.38	-2.36	HES4
-0.25	7.32	-2.04	0.04	0.41	-3.78	KPNB1
-0.25	6.97	-2.44	0.02	0.38	-3.05	GLB1
-0.25	5.06	-3.26	0	0.34	-1.2	CREB1
0.25	6.2	2.22	0.03	0.41	-3.46	ECSIT
-0.25	5.02	-3.16	0	0.36	-1.45	RBM47
0.25	6.73	2.61	0.01	0.38	-2.71	PLEKHG6
0.25	4.92	2.01	0.05	0.42	-3.84	SLC25A42
0.25	4.99	2.42	0.02	0.39	-3.1	PHOSPHO2
0.25	4.51	2.33	0.02	0.39	-3.26	P2RY2
-0.25	5.5	-2.41	0.02	0.39	-3.12	ANKRD13A
0.25	5.44	2.92	0	0.38	-2.03	RAPGEF3
-0.25	4.36	-2.05	0.04	0.41	-3.76	S1PR3
-0.25	5.69	-2.43	0.02	0.39	-3.08	MAP4K5
-0.25	5.23	-2.11	0.04	0.41	-3.66	LAMP2
0.25	3.56	2.79	0.01	0.38	-2.31	OR10H2
-0.25	4.72	-2.65	0.01	0.38	-2.63	STK17A
0.25	2.83	2.11	0.04	0.41	-3.67	TSPYL6
-0.25	5	-3.03	0	0.38	-1.76	CBFB
-0.25	8.87	-2.09	0.04	0.41	-3.71	SET
-0.25	5.32	-2.75	0.01	0.38	-2.41	RASSF2
0.25	6.13	2.01	0.05	0.42	-3.84	ARHGEF17
0.25	3.41	2.82	0.01	0.38	-2.25	CA5A
-0.25	5.33	-3.14	0	0.37	-1.5	RGL1
-0.25	6.73	-2.59	0.01	0.38	-2.74	HNRNPR
-0.25	4.54	-1.99	0.05	0.42	-3.87	RNF115
0.25	5.06	2.09	0.04	0.41	-3.69	ADGRD2
0.25	3.99	2.14	0.03	0.41	-3.61	FGF8
-0.25	6.26	-2.12	0.04	0.41	-3.65	TANK
0.25	4.28	2.01	0.05	0.42	-3.83	NRAP
0.25	4.25	2.13	0.04	0.41	-3.64	MYO1A
-0.25	8.62	-2.37	0.02	0.39	-3.19	PGAM1
0.25	5.63	2.16	0.03	0.41	-3.58	CYP46A1
0.25	6.5	2.11	0.04	0.41	-3.66	HRCT1
-0.25	5.58	-2.64	0.01	0.38	-2.66	RANBP2
0.25	7.66	2.2	0.03	0.41	-3.51	MAP7D1
0.25	4.4	2.4	0.02	0.39	-3.13	OMP
-0.25	5.65	-2.3	0.02	0.39	-3.32	HDGFRP3
0.25	6.56	2.42	0.02	0.39	-3.1	BCKDK
-0.25	4.38	-2.75	0.01	0.38	-2.42	BCAT1
-0.25	5.59	-3.1	0	0.37	-1.61	QSER1
-0.25	6.17	-2.24	0.03	0.4	-3.43	SON
-0.25	5.36	-2.21	0.03	0.41	-3.49	POLR1E
-0.25	5.14	-2.71	0.01	0.38	-2.5	SLC36A4
0.25	6.03	2.17	0.03	0.41	-3.55	TTLL12
0.24	5.92	2.03	0.04	0.41	-3.8	IL3RA
0.24	5.59	2.26	0.03	0.4	-3.4	TMEM175
0.24	3.13	2.36	0.02	0.39	-3.22	SLC24A5
-0.24	5.74	-2.33	0.02	0.39	-3.26	SUZ12
0.24	5.37	2.34	0.02	0.39	-3.26	LHX5
0.24	7.99	2.46	0.02	0.38	-3.01	TIMM17B
0.24	4.39	2.68	0.01	0.38	-2.57	KCNH4
-0.24	5.94	-2.32	0.02	0.39	-3.29	SKAP2
-0.24	4.86	-2.26	0.03	0.4	-3.39	KNSTRN
-0.24	5.93	-2.27	0.02	0.4	-3.38	SMS
-0.24	4.97	-2.59	0.01	0.38	-2.74	PPP1R21
0.24	4.57	2.31	0.02	0.39	-3.3	SPTB
-0.24	5.29	-2.54	0.01	0.38	-2.85	NFYB
0.24	4.86	2.9	0	0.38	-2.07	IRAK2
-0.24	5.01	-2.09	0.04	0.41	-3.7	MTMR6
0.24	5.79	3.12	0	0.37	-1.55	PDK2
-0.24	5.54	-2.07	0.04	0.41	-3.74	MARK3
-0.24	4.82	-2.74	0.01	0.38	-2.43	API5
-0.24	4.62	-2.5	0.01	0.38	-2.93	TGS1
0.24	3.37	2.15	0.03	0.41	-3.6	ACTN2
0.24	5.47	2.63	0.01	0.38	-2.66	SLC25A10
0.24	4.88	2.32	0.02	0.39	-3.28	COX6B2
-0.24	3.96	-2.46	0.02	0.38	-3.02	GALNT12
-0.24	5.04	-2.3	0.02	0.39	-3.33	RUVBL1
0.24	5.31	2.08	0.04	0.41	-3.72	SGCA
-0.24	4.92	-3.12	0	0.37	-1.56	MSL2
0.24	4.65	2.68	0.01	0.38	-2.56	NLRP9
0.24	5.1	3.47	0	0.29	-0.66	SLC29A4
0.24	3.38	3.54	0	0.28	-0.46	ECEL1
0.24	4.6	2.21	0.03	0.41	-3.5	ANKRD24
-0.24	5.56	-2.02	0.05	0.41	-3.81	BLNK
0.24	7.08	2.02	0.04	0.41	-3.81	NINJ2
0.24	4.7	2.27	0.03	0.4	-3.39	DPYSL4
-0.24	6.16	-2.04	0.04	0.41	-3.78	PAK1IP1
0.24	6.7	2.7	0.01	0.38	-2.51	HSPG2
-0.24	5.97	-2.37	0.02	0.39	-3.19	G3BP2
-0.24	5.25	-2.36	0.02	0.39	-3.21	LPAR1
-0.24	5.23	-2.96	0	0.38	-1.95	TPR
-0.24	4.87	-2.52	0.01	0.38	-2.9	RIOK1
0.24	4.16	2.33	0.02	0.39	-3.26	A4GALT
-0.24	6.33	-2	0.05	0.42	-3.85	TRAK2
0.24	5.35	3.03	0	0.38	-1.78	DHRS11
-0.24	4.15	-2.01	0.05	0.42	-3.84	NCEH1
0.24	3.64	2.11	0.04	0.41	-3.67	ADAMTS8
0.24	6.12	2.18	0.03	0.41	-3.55	VWA1
0.24	3.55	2.57	0.01	0.38	-2.8	CDYL2
0.24	4.03	2.18	0.03	0.41	-3.55	UNC5D
-0.24	5.98	-2.38	0.02	0.39	-3.18	ACBD3
-0.24	5.14	-2.47	0.01	0.38	-2.99	EFR3A
0.24	3.56	3.21	0	0.35	-1.34	RIMS2
0.24	5.58	2.3	0.02	0.39	-3.33	TELO2
-0.24	6.86	-2.8	0.01	0.38	-2.31	M6PR
0.24	4.79	2.04	0.04	0.41	-3.78	SOX13
-0.24	4.45	-2.4	0.02	0.39	-3.13	CENPU
0.24	4.52	2.81	0.01	0.38	-2.28	CYP2W1
0.24	5.53	2.41	0.02	0.39	-3.12	REEP6
0.24	3.61	2.99	0	0.38	-1.87	MYO18B
-0.24	5.01	-2.38	0.02	0.39	-3.17	ABCE1
-0.24	5.8	-2.06	0.04	0.41	-3.75	OSER1
0.24	4.33	2.62	0.01	0.38	-2.7	E2F1
0.24	5.37	2.05	0.04	0.41	-3.77	C8B
0.24	4.92	2.1	0.04	0.41	-3.68	SLC16A8
-0.24	6.69	-2.2	0.03	0.41	-3.51	RNPEP
-0.24	5.62	-2.13	0.04	0.41	-3.64	BAX
0.24	5.05	2.55	0.01	0.38	-2.84	HEYL
0.24	4.88	2.35	0.02	0.39	-3.24	TBX21
0.24	4.95	2.11	0.04	0.41	-3.66	ZDHHC19
-0.24	6.56	-3.26	0	0.34	-1.21	ZNF22
0.24	7.05	2.68	0.01	0.38	-2.55	SMIM4
0.24	4.04	2.59	0.01	0.38	-2.75	GCK
0.24	6.34	2.64	0.01	0.38	-2.65	ATP13A2
0.24	4.04	2.03	0.04	0.41	-3.8	UPK2
0.24	4.93	2.06	0.04	0.41	-3.75	VGLL1
0.24	4.68	2.09	0.04	0.41	-3.69	SYP
-0.24	6.4	-1.99	0.05	0.42	-3.87	FNBP4
0.24	6.68	2.43	0.02	0.39	-3.08	DECR2
-0.24	6.74	-2.02	0.05	0.42	-3.82	HNRNPH3
-0.24	4.36	-2.46	0.02	0.38	-3.03	KLHL2
0.24	5.12	2.27	0.02	0.4	-3.38	IRX2
-0.24	5.25	-2	0.05	0.42	-3.85	NGLY1
-0.24	4.86	-2.38	0.02	0.39	-3.18	ITGAV
0.24	6.65	2.3	0.02	0.39	-3.33	WNT11
0.24	4.94	3.1	0	0.37	-1.6	MAST4
-0.24	3.97	-2.06	0.04	0.41	-3.75	KNTC1
-0.24	3.21	-2.24	0.03	0.4	-3.43	CXCL6
-0.23	5	-2.15	0.03	0.41	-3.59	RIOK2
0.23	7.68	2.12	0.04	0.41	-3.65	TMEM37
0.23	5.26	2	0.05	0.42	-3.85	CYP26B1
0.23	3.46	2.27	0.03	0.4	-3.39	SAMD7
0.23	5	2.45	0.02	0.38	-3.04	NINL
-0.23	5.29	-2.05	0.04	0.41	-3.77	SPEN
-0.23	5.96	-2.59	0.01	0.38	-2.76	PPP2R5C
0.23	3.91	2.86	0	0.38	-2.17	SFTPD
-0.23	5.14	-2.42	0.02	0.39	-3.1	SREK1
-0.23	3.89	-2.48	0.01	0.38	-2.98	SLFN12
0.23	7.03	2.63	0.01	0.38	-2.66	MPST
-0.23	7.53	-2.02	0.05	0.41	-3.81	SLC15A3
0.23	7.2	2.58	0.01	0.38	-2.77	CCDC69
0.23	4.28	2.42	0.02	0.39	-3.09	FAM124B
0.23	4.61	2.31	0.02	0.39	-3.31	GTF2IRD2
-0.23	5.45	-2.11	0.04	0.41	-3.67	FBXW11
0.23	4.27	2.81	0.01	0.38	-2.28	ZFAT
0.23	5.74	2.78	0.01	0.38	-2.34	COPS7B
0.23	3.98	2.17	0.03	0.41	-3.57	OR1C1
0.23	6.57	2	0.05	0.42	-3.85	PTPRU
-0.23	6.59	-2.34	0.02	0.39	-3.26	SRSF3
0.23	4.37	2.01	0.05	0.42	-3.83	PLD4
-0.23	4.07	-3.96	0	0.21	0.71	PTBP3
-0.23	6.65	-1.99	0.05	0.42	-3.86	TBPL1
-0.23	5.79	-2.03	0.04	0.41	-3.8	TMEM216
-0.23	5.84	-2.3	0.02	0.39	-3.32	UBE2H
-0.23	3.78	-2.42	0.02	0.39	-3.09	EML4
0.23	4.08	2.3	0.02	0.39	-3.33	MANEAL
0.23	4.1	2.13	0.03	0.41	-3.63	RXRG
0.23	5.36	2.18	0.03	0.41	-3.55	NDOR1
0.23	4.76	2.15	0.03	0.41	-3.6	RECQL5
-0.23	4.81	-2.5	0.01	0.38	-2.93	WIPF1
-0.23	4.99	-2.18	0.03	0.41	-3.54	FHL2
-0.23	6.71	-2.3	0.02	0.39	-3.33	CORO1C
0.23	7.28	2.71	0.01	0.38	-2.5	TUBG2
-0.23	4.76	-2.12	0.04	0.41	-3.66	NEK4
-0.23	6.18	-2.15	0.03	0.41	-3.59	UBE2J1
0.23	4.14	3.09	0	0.37	-1.63	ULK4
0.23	4.99	2.04	0.04	0.41	-3.78	FIZ1
-0.23	6.06	-2.1	0.04	0.41	-3.68	HNRNPA3
-0.23	6.12	-3.18	0	0.36	-1.41	ADO
-0.23	5.36	-2.57	0.01	0.38	-2.78	MED28
0.23	5.5	2.15	0.03	0.41	-3.6	OGFOD2
-0.23	5.29	-2.81	0.01	0.38	-2.28	JAK2
-0.23	4.95	-2.51	0.01	0.38	-2.91	CYTL1
0.23	6	2.26	0.03	0.4	-3.4	MACROD1
-0.23	5.36	-2.17	0.03	0.41	-3.57	CREBRF
0.23	4.22	2.66	0.01	0.38	-2.61	KLK12
0.23	5.16	2.18	0.03	0.41	-3.54	COX4I2
-0.23	5.29	-2.69	0.01	0.38	-2.55	GLMN
-0.23	4.2	-2.02	0.05	0.41	-3.82	PIWIL4
0.23	5.97	2.17	0.03	0.41	-3.56	UBOX5
-0.23	4.06	-2.18	0.03	0.41	-3.54	ACSL4
0.23	5.2	2.34	0.02	0.39	-3.25	CALCRL
-0.23	4.36	-2.21	0.03	0.41	-3.5	PAPOLG
-0.23	5.02	-2.98	0	0.38	-1.9	BCLAF1
0.23	3.42	3.43	0	0.31	-0.77	ZP1
0.23	5.4	2.12	0.04	0.41	-3.65	HAP1
0.23	4.88	2.45	0.02	0.38	-3.03	NTRK3
-0.23	5.63	-2.63	0.01	0.38	-2.67	BBX
0.23	5.22	1.99	0.05	0.42	-3.87	ARMC7
0.23	3.97	2.23	0.03	0.41	-3.46	MCOLN3
0.23	5.95	2.46	0.02	0.38	-3.01	RBPMS2
-0.23	4.93	-2.27	0.02	0.4	-3.38	TIPRL
-0.23	5.09	-2.37	0.02	0.39	-3.19	TP53BP2
0.23	4.51	2.19	0.03	0.41	-3.53	TLX1NB
0.23	3.88	2.38	0.02	0.39	-3.17	TMEM40
-0.23	4.4	-2.47	0.01	0.38	-3	NUDCD1
0.23	5.9	2.16	0.03	0.41	-3.58	NEIL1
0.23	2.79	1.99	0.05	0.42	-3.87	CFHR5
0.23	4.11	2.07	0.04	0.41	-3.74	LGALS14
-0.23	3.2	-2.04	0.04	0.41	-3.78	DDO
0.23	5.07	2.46	0.02	0.38	-3.02	GNLY
0.23	4.81	2.03	0.04	0.41	-3.8	TOP3A
-0.23	4.25	-2.37	0.02	0.39	-3.2	TNKS2
0.23	5.33	2.8	0.01	0.38	-2.3	OLFML2A
0.23	5.59	2	0.05	0.42	-3.84	AMHR2
0.23	3.72	2.16	0.03	0.41	-3.58	HSD17B13
0.23	4.46	2.38	0.02	0.39	-3.18	CACNB1
0.23	4.62	2.07	0.04	0.41	-3.74	SYDE1
0.23	4.92	2.23	0.03	0.41	-3.46	SYNDIG1
-0.23	7.02	-2.66	0.01	0.38	-2.61	MFSD5
0.23	3.62	2.17	0.03	0.41	-3.57	HIST1H3H
-0.23	4.75	-2	0.05	0.42	-3.86	DONSON
0.23	4.93	2.35	0.02	0.39	-3.24	SLURP1
-0.23	5.24	-2.25	0.03	0.4	-3.42	TNPO1
0.23	4.48	2.53	0.01	0.38	-2.88	SYCE1L
-0.23	5.62	-2.05	0.04	0.41	-3.77	TMEM165
0.23	4.66	2.12	0.04	0.41	-3.66	NDRG4
0.23	3.52	2.34	0.02	0.39	-3.24	NLRP5
-0.23	6.04	-2.54	0.01	0.38	-2.86	MAK16
0.23	4.11	2.4	0.02	0.39	-3.14	CCDC78
-0.23	5.3	-2.11	0.04	0.41	-3.67	ELL2
0.23	3.66	2.23	0.03	0.4	-3.45	VN1R2
0.23	5.62	2.82	0.01	0.38	-2.27	DTX2
0.23	4.98	2.12	0.04	0.41	-3.66	RAD9A
-0.22	3.03	-2.44	0.02	0.38	-3.05	RASGEF1A
-0.22	5.38	-2.06	0.04	0.41	-3.76	BOD1L1
0.22	4.58	2.16	0.03	0.41	-3.58	KLHDC8A
0.22	5.82	2.25	0.03	0.4	-3.42	FGFRL1
-0.22	6.5	-2.01	0.05	0.42	-3.84	RBMX
0.22	6.56	2.15	0.03	0.41	-3.6	COL5A3
0.22	3.55	1.98	0.05	0.42	-3.88	C1QL4
-0.22	5.63	-2.09	0.04	0.41	-3.71	CDC37L1
-0.22	5.79	-2.51	0.01	0.38	-2.92	COPB2
-0.22	5.33	-3.38	0	0.31	-0.91	NUP50
0.22	4.99	2.35	0.02	0.39	-3.23	ACACA
-0.22	5.47	-1.99	0.05	0.42	-3.87	GOLT1B
-0.22	6.97	-2.59	0.01	0.38	-2.76	BIRC2
0.22	4	2.47	0.01	0.38	-3.01	SP7
0.22	6.79	2.67	0.01	0.38	-2.58	PNPLA2
-0.22	4.56	-2.63	0.01	0.38	-2.67	CHSY1
0.22	5.48	2	0.05	0.42	-3.86	LRRC20
0.22	3.99	2.12	0.04	0.41	-3.64	ZNF683
-0.22	4.73	-2.06	0.04	0.41	-3.76	PCNA
-0.22	3.76	-2.01	0.05	0.42	-3.83	GSTM5
-0.22	4.69	-2.14	0.03	0.41	-3.61	REL
0.22	4.22	2.02	0.05	0.41	-3.82	SMAD9
-0.22	6.07	-2.5	0.01	0.38	-2.94	HNRNPU
-0.22	4.73	-2.88	0	0.38	-2.12	CNOT6
-0.22	5.82	-2.11	0.04	0.41	-3.67	PPP4R2
0.22	4.56	2.42	0.02	0.39	-3.09	ALPI
-0.22	5.91	-2.09	0.04	0.41	-3.7	ZNF331
0.22	6.04	2	0.05	0.42	-3.85	CCDC124
-0.22	7.7	-2.19	0.03	0.41	-3.53	NAGK
0.22	4.33	2.08	0.04	0.41	-3.71	RYR1
-0.22	6.86	-2.37	0.02	0.39	-3.2	MOB1A
0.22	5.55	2.06	0.04	0.41	-3.75	PVRL1
0.22	6.03	2.44	0.02	0.39	-3.06	GPER1
0.22	5.7	2.52	0.01	0.38	-2.9	MMAB
0.22	5.26	2.9	0	0.38	-2.07	ZNF174
0.22	5.46	2.15	0.03	0.41	-3.59	CRACR2B
0.22	5.57	2.25	0.03	0.4	-3.42	ABCD1
0.22	4.22	2.39	0.02	0.39	-3.15	KRT9
0.22	4.52	2.14	0.03	0.41	-3.61	FLT4
0.22	5.18	2.19	0.03	0.41	-3.53	TVP23C
0.22	4.01	2.04	0.04	0.41	-3.78	TRIM63
0.22	6.87	2.79	0.01	0.38	-2.33	ANKRD9
-0.22	5.21	-2.39	0.02	0.39	-3.16	SIPA1L2
-0.22	5.69	-2.27	0.02	0.4	-3.38	USP48
-0.22	4.68	-1.99	0.05	0.42	-3.87	CARD16
0.22	5.21	2.16	0.03	0.41	-3.58	ASGR1
0.22	4.46	2.65	0.01	0.38	-2.64	TMEM139
0.22	5.18	2.24	0.03	0.4	-3.44	ABCC9
0.22	4.83	2.12	0.04	0.41	-3.66	OXER1
0.22	4.93	2	0.05	0.42	-3.85	PCSK4
0.22	3.96	2.22	0.03	0.41	-3.47	PITX2
0.22	6.43	2.52	0.01	0.38	-2.9	SAC3D1
-0.22	4.66	-2.07	0.04	0.41	-3.74	TPP2
0.22	4.75	2.66	0.01	0.38	-2.61	PDE4A
-0.22	4.78	-2.31	0.02	0.39	-3.3	IFT80
0.22	6.15	2.16	0.03	0.41	-3.58	TMEM52
0.22	5.28	2	0.05	0.42	-3.84	ZNF385A
0.22	3.57	2.52	0.01	0.38	-2.91	WDR93
0.22	5.7	2.19	0.03	0.41	-3.53	CAPN3
0.22	6.05	2.21	0.03	0.41	-3.49	CLCN7
-0.22	4.96	-2.1	0.04	0.41	-3.69	MAGT1
0.22	5.6	2.2	0.03	0.41	-3.5	PF4V1
0.22	5.44	2.78	0.01	0.38	-2.34	CTNNBIP1
-0.22	5.58	-2.38	0.02	0.39	-3.17	PRPF38B
-0.22	3.81	-2.47	0.01	0.38	-3.01	IL7R
0.22	4.73	2.38	0.02	0.39	-3.17	SPINK4
-0.22	6.31	-2.08	0.04	0.41	-3.71	ABCF1
0.22	2.88	2	0.05	0.42	-3.85	NLRP14
0.22	4.54	2.01	0.05	0.42	-3.84	PLA2G2D
0.22	3.32	2.15	0.03	0.41	-3.6	LRGUK
0.22	4.05	1.99	0.05	0.42	-3.86	CYP4F2
0.22	3.79	2.15	0.03	0.41	-3.6	LUZP2
0.22	3.7	2.13	0.03	0.41	-3.63	CFAP157
0.22	4.5	2.2	0.03	0.41	-3.5	DNAI1
0.22	4.18	2.78	0.01	0.38	-2.34	RCVRN
0.22	4.75	2.24	0.03	0.4	-3.44	CD300E
-0.22	5.96	-2.52	0.01	0.38	-2.89	RBM22
0.22	4.74	2.17	0.03	0.41	-3.56	ZFP41
0.22	4.02	2.74	0.01	0.38	-2.44	ADAMTSL4-AS1
-0.22	5.42	-2.44	0.02	0.38	-3.05	SYNCRIP
-0.22	3.83	-2.61	0.01	0.38	-2.71	SPDL1
0.22	5.51	1.99	0.05	0.42	-3.87	VIPR1
-0.21	5.97	-2.22	0.03	0.41	-3.47	RAF1
0.21	5.27	2.45	0.02	0.38	-3.03	PTP4A3
-0.21	4.94	-3.09	0	0.37	-1.62	SRBD1
-0.21	5.46	-2.32	0.02	0.39	-3.3	STK4
0.21	5.86	2.53	0.01	0.38	-2.88	BCAR1
0.21	3.04	2.46	0.02	0.38	-3.01	BSPH1
-0.21	5.36	-2.16	0.03	0.41	-3.58	LRRFIP1
0.21	4.54	2.05	0.04	0.41	-3.77	AVPR1A
0.21	4.1	2.16	0.03	0.41	-3.58	EVPLL
0.21	4.66	2	0.05	0.42	-3.86	SYT5
-0.21	5.08	-3.07	0	0.38	-1.68	PHF20L1
0.21	5.03	2.89	0	0.38	-2.1	MAPK11
0.21	7.43	2.47	0.01	0.38	-2.99	MKNK2
0.21	5.88	2.2	0.03	0.41	-3.51	KRT14
0.21	3.95	2.21	0.03	0.41	-3.49	HOXA11
-0.21	6.2	-2.11	0.04	0.41	-3.67	OSBPL11
-0.21	5.56	-2.69	0.01	0.38	-2.54	GGA2
0.21	8.21	2.91	0	0.38	-2.06	RPL36
0.21	6	2.1	0.04	0.41	-3.68	NPHP4
-0.21	4.4	-3.3	0	0.34	-1.11	TEX10
0.21	6.18	2.41	0.02	0.39	-3.11	RAB40C
0.21	4.82	2.26	0.03	0.4	-3.4	FOXL1
0.21	4	2.57	0.01	0.38	-2.79	SLC22A11
0.21	4.22	2.45	0.02	0.38	-3.04	PAQR9
0.21	4.52	2.26	0.03	0.4	-3.41	PAQR6
-0.21	6.44	-2.52	0.01	0.38	-2.9	LAPTM4B
0.21	5.92	2.1	0.04	0.41	-3.69	CSPG4
0.21	4.65	2.27	0.02	0.4	-3.38	ITPKA
-0.21	5.51	-2.6	0.01	0.38	-2.73	PPTC7
0.21	4.51	2.34	0.02	0.39	-3.24	B3GNT6
-0.21	4.13	-2.73	0.01	0.38	-2.47	RB1
-0.21	6.7	-2.47	0.01	0.38	-3	DDX18
0.21	5.85	2.82	0.01	0.38	-2.25	CLDND2
-0.21	5.96	-2.2	0.03	0.41	-3.51	BLOC1S2
-0.21	6.5	-2.06	0.04	0.41	-3.75	RRP36
0.21	4.9	1.98	0.05	0.42	-3.88	PAX4
0.21	4.99	2.17	0.03	0.41	-3.57	PER1
-0.21	4.98	-2.35	0.02	0.39	-3.23	FAM20A
-0.21	5.13	-2.38	0.02	0.39	-3.18	CLIC2
0.21	5	2.06	0.04	0.41	-3.75	EEPD1
0.21	3.91	2.09	0.04	0.41	-3.7	SOX3
-0.21	4.51	-2.12	0.04	0.41	-3.65	RAB11FIP2
0.21	5	2	0.05	0.42	-3.85	GPHB5
-0.21	5.09	-2.2	0.03	0.41	-3.5	SLC30A7
0.21	4.72	2.13	0.03	0.41	-3.63	SLA2
-0.21	5.36	-2.1	0.04	0.41	-3.69	ALG13
0.21	2.96	3.24	0	0.34	-1.25	GRID2IP
-0.21	4.74	-2.23	0.03	0.4	-3.45	CA12
0.21	5.18	2.86	0	0.38	-2.17	EXD3
-0.21	5.42	-2.25	0.03	0.4	-3.42	CASP3
0.21	4.57	3.13	0	0.37	-1.52	SLC2A6
-0.21	5.15	-2.07	0.04	0.41	-3.73	LSG1
-0.21	6.29	-2.24	0.03	0.4	-3.44	ANKRD17
-0.21	6.41	-2.23	0.03	0.41	-3.46	TRIP4
0.21	4.9	2.3	0.02	0.39	-3.32	SLC27A1
0.21	4.49	2.07	0.04	0.41	-3.73	ARSI
0.21	4.03	2.3	0.02	0.39	-3.32	EVX1
-0.21	4.69	-2.21	0.03	0.41	-3.49	PPIH
0.21	3.05	2.26	0.03	0.4	-3.4	OR13D1
0.21	4.32	2.11	0.04	0.41	-3.66	LCNL1
-0.21	5.04	-2.61	0.01	0.38	-2.71	IPO8
-0.21	6.08	-2.68	0.01	0.38	-2.56	DAZAP2
-0.21	5.27	-2.05	0.04	0.41	-3.77	NUP85
0.21	5.33	2.53	0.01	0.38	-2.87	GPHN
-0.21	5.04	-2.26	0.03	0.4	-3.4	FRMD4B
-0.21	4.89	-2	0.05	0.42	-3.85	CCPG1
-0.21	5.3	-2.81	0.01	0.38	-2.29	SEC23IP
0.21	5.79	2.74	0.01	0.38	-2.43	SLC6A8
0.21	4.03	2.25	0.03	0.4	-3.42	SLC6A7
-0.21	5.93	-2.05	0.04	0.41	-3.77	PSMA1
-0.21	4.75	-2.57	0.01	0.38	-2.79	KLHL9
-0.21	5.55	-2.03	0.04	0.41	-3.8	CNOT8
-0.21	4.06	-2.88	0	0.38	-2.12	NAA15
0.21	3.71	2.01	0.05	0.42	-3.83	TNR
0.21	4.58	1.98	0.05	0.42	-3.88	ZNF496
-0.21	4.35	-2.77	0.01	0.38	-2.36	COG6
0.21	5.16	2.27	0.02	0.4	-3.39	ADAM8
0.21	4.38	2.13	0.03	0.41	-3.62	SLC45A1
-0.21	4.43	-2.97	0	0.38	-1.91	GPD2
0.21	5.28	2.64	0.01	0.38	-2.64	HOGA1
0.21	4.09	2.09	0.04	0.41	-3.71	USP43
0.21	5.07	2.1	0.04	0.41	-3.69	LCAT
0.21	4.16	2.01	0.05	0.42	-3.84	SERPIND1
0.21	4.85	2.25	0.03	0.4	-3.42	PHF7
-0.2	4.23	-3.02	0	0.38	-1.81	NUP58
-0.2	5.54	-2.12	0.04	0.41	-3.64	WDR41
-0.2	6.36	-2.04	0.04	0.41	-3.79	CWC15
0.2	5.9	3.16	0	0.36	-1.46	DNAJC30
0.2	4.3	2.11	0.04	0.41	-3.66	FSCN3
0.2	5.78	2.76	0.01	0.38	-2.38	NAT8L
0.2	3.19	2.1	0.04	0.41	-3.69	SERPINA10
-0.2	4.68	-2.93	0	0.38	-2.01	RIPK2
0.2	4.95	2.07	0.04	0.41	-3.73	FAM184A
-0.2	7.75	-2.19	0.03	0.41	-3.53	RBMS1
0.2	6.9	2.4	0.02	0.39	-3.14	ACTR1B
-0.2	3.58	-2.45	0.02	0.38	-3.04	PABPC1L
-0.2	3.34	-2.05	0.04	0.41	-3.78	TAC1
0.2	3.36	2.3	0.02	0.39	-3.33	RASGEF1C
0.2	4.1	2.12	0.04	0.41	-3.66	BTBD18
-0.2	5.6	-2.51	0.01	0.38	-2.92	TIMM17A
-0.2	5.64	-2.93	0	0.38	-2.01	HPS5
-0.2	4.52	-1.98	0.05	0.42	-3.88	SLC38A1
-0.2	6.09	-2.16	0.03	0.41	-3.58	DUSP12
-0.2	4.01	-2.09	0.04	0.41	-3.69	IKBIP
0.2	6.26	2.24	0.03	0.4	-3.44	CNTFR
-0.2	7.75	-1.99	0.05	0.42	-3.87	TGFBR2
-0.2	5.93	-2.08	0.04	0.41	-3.71	TAB2
-0.2	5.23	-2.5	0.01	0.38	-2.93	SMIM15
0.2	4.89	2.11	0.04	0.41	-3.66	ADAMTSL4
-0.2	4.74	-2.58	0.01	0.38	-2.77	PSME4
-0.2	5.5	-2.1	0.04	0.41	-3.69	METTL14
-0.2	6.03	-3.31	0	0.34	-1.07	COPB1
-0.2	5.47	-2.16	0.03	0.41	-3.57	SLA
-0.2	4.95	-2.09	0.04	0.41	-3.7	UBE2K
-0.2	5.74	-2.01	0.05	0.42	-3.84	CDC42
0.2	4.02	2.17	0.03	0.41	-3.57	RAB26
-0.2	4.03	-2.58	0.01	0.38	-2.78	ADGRG2
0.2	4.95	2.46	0.02	0.38	-3.01	ACADL
0.2	5.05	2.13	0.04	0.41	-3.64	TNFRSF8
0.2	4.78	2.52	0.01	0.38	-2.89	SDK1
0.2	3.97	2.31	0.02	0.39	-3.3	DKK2
-0.2	6.31	-2.86	0.01	0.38	-2.18	HNRNPD
-0.2	4.91	-2.63	0.01	0.38	-2.67	DTX3L
-0.2	5.44	-2.13	0.04	0.41	-3.63	ERAP1
0.2	7.4	2.3	0.02	0.39	-3.33	CNPPD1
0.2	4.36	2.36	0.02	0.39	-3.22	NRL
0.2	4.12	2.53	0.01	0.38	-2.87	BCAN
-0.2	4.8	-2.9	0	0.38	-2.08	IBTK
0.2	3.7	2.57	0.01	0.38	-2.79	RORB
0.2	6.74	2.91	0	0.38	-2.05	ZNF219
-0.2	4.51	-2.94	0	0.38	-1.99	TCF12
-0.2	5.42	-2.46	0.02	0.38	-3.02	CCDC6
-0.2	5.17	-2.35	0.02	0.39	-3.23	SREK1IP1
-0.2	6.29	-2.32	0.02	0.39	-3.28	CSNK1A1
-0.2	5.27	-3.04	0	0.38	-1.75	WDR43
0.2	3.63	2.41	0.02	0.39	-3.11	OR1F1
-0.2	5.66	-2.49	0.01	0.38	-2.96	FAM98B
0.2	3.59	2.18	0.03	0.41	-3.55	INSL6
-0.2	5.52	-2.76	0.01	0.38	-2.39	POLE3
0.2	5.59	2.71	0.01	0.38	-2.49	KLHL31
-0.2	4.62	-2.55	0.01	0.38	-2.83	CEP57
-0.2	5.05	-2.07	0.04	0.41	-3.74	ATG4C
0.2	4.58	2.74	0.01	0.38	-2.43	ADGRB2
0.2	3.29	2.78	0.01	0.38	-2.35	RNF133
-0.2	4.36	-2.65	0.01	0.38	-2.62	ZWILCH
-0.2	4.9	-3	0	0.38	-1.84	CEP170
0.2	5.31	1.99	0.05	0.42	-3.87	RTL1
0.2	2.76	2.07	0.04	0.41	-3.73	OR5P3
0.2	4.31	2.43	0.02	0.39	-3.08	CHST1
0.2	3.34	2.69	0.01	0.38	-2.54	KRT20
0.2	3.78	2.27	0.02	0.4	-3.38	FAM71E2
-0.2	4.11	-3.06	0	0.38	-1.7	GORAB
0.2	6.1	2.53	0.01	0.38	-2.88	INF2
-0.2	3.97	-2.46	0.01	0.38	-3.01	TLR7
0.2	5.49	2.15	0.03	0.41	-3.6	WFIKKN1
-0.2	5.31	-2.3	0.02	0.39	-3.32	SECISBP2
0.2	3.57	2.5	0.01	0.38	-2.94	KRT72
0.2	5.63	2.34	0.02	0.39	-3.24	IRS1
0.2	5.97	2.66	0.01	0.38	-2.6	TTC38
0.2	3.15	2.11	0.04	0.41	-3.66	OR4F13P
-0.2	5.16	-2.44	0.02	0.38	-3.05	POC1B
-0.2	6.17	-2.04	0.04	0.41	-3.79	UFM1
0.2	4.41	2.69	0.01	0.38	-2.53	ARAP3
0.2	5.54	2.82	0.01	0.38	-2.25	CYHR1
0.2	4.41	2.6	0.01	0.38	-2.74	SCUBE1
0.2	5.18	2.59	0.01	0.38	-2.75	PLEKHA8P1
0.2	5.95	2.17	0.03	0.41	-3.55	REPIN1
0.2	5.67	2.18	0.03	0.41	-3.55	PHKG1
-0.2	4.87	-2.19	0.03	0.41	-3.52	HIST1H2BK
-0.2	4.05	-2.21	0.03	0.41	-3.48	POC5
0.2	5.69	2.37	0.02	0.39	-3.2	WBP2
0.2	3.87	2.04	0.04	0.41	-3.78	MYT1
-0.2	5.22	-2.15	0.03	0.41	-3.6	WDFY1
0.19	5.89	2.05	0.04	0.41	-3.77	LRFN4
-0.19	6.01	-2.4	0.02	0.39	-3.13	NECAP2
-0.19	4.44	-2.12	0.04	0.41	-3.65	DYRK2
-0.19	4.46	-2.61	0.01	0.38	-2.7	USP15
0.19	5.6	2.12	0.04	0.41	-3.65	NARFL
-0.19	4.51	-2.69	0.01	0.38	-2.53	MGA
0.19	3.47	2.03	0.04	0.41	-3.8	ZNF365
-0.19	4.67	-2.67	0.01	0.38	-2.57	TYW3
-0.19	5.07	-2.15	0.03	0.41	-3.6	AHI1
0.19	5.56	2.03	0.04	0.41	-3.8	MED16
0.19	5.8	2.45	0.02	0.38	-3.03	TBC1D10B
0.19	5.09	2.7	0.01	0.38	-2.53	PYROXD2
-0.19	5.14	-2.1	0.04	0.41	-3.68	NUS1
0.19	5.97	2.04	0.04	0.41	-3.79	GPR27
0.19	4.14	2.11	0.04	0.41	-3.67	GPR17
-0.19	4.92	-2.36	0.02	0.39	-3.2	RRN3
0.19	4.39	2.68	0.01	0.38	-2.56	PPCDC
-0.19	3.45	-2.29	0.02	0.39	-3.34	KLHL6
-0.19	5.35	-2.4	0.02	0.39	-3.14	ZNF263
-0.19	5.12	-2.29	0.02	0.4	-3.34	SIKE1
-0.19	7.64	-2.31	0.02	0.39	-3.31	PTBP1
0.19	5.94	2.2	0.03	0.41	-3.51	BORCS6
-0.19	6.62	-1.99	0.05	0.42	-3.87	PAK2
-0.19	5.36	-2.06	0.04	0.41	-3.76	PLEKHB2
-0.19	5.63	-2.64	0.01	0.38	-2.66	CEP350
0.19	4.02	2.15	0.03	0.41	-3.61	TMEM239
0.19	6.52	3.07	0	0.38	-1.68	TMEM18
0.19	5.01	2.19	0.03	0.41	-3.53	EHD3
-0.19	6.91	-2.25	0.03	0.4	-3.42	PNRC1
0.19	3.75	2.05	0.04	0.41	-3.76	HES2
-0.19	4.83	-2.09	0.04	0.41	-3.7	ZNF292
-0.19	5.12	-2.55	0.01	0.38	-2.83	MGAT2
-0.19	4.17	-2.94	0	0.38	-1.97	AGPAT5
0.19	4.78	2.03	0.04	0.41	-3.8	PKP1
0.19	5.06	2.31	0.02	0.39	-3.32	TAF1C
0.19	4.72	1.99	0.05	0.42	-3.88	KIF1A
0.19	5.12	2.82	0.01	0.38	-2.25	NRBP2
0.19	4.25	2.37	0.02	0.39	-3.18	ADIG
-0.19	4.46	-2.4	0.02	0.39	-3.14	CHST11
-0.19	5.11	-2.05	0.04	0.41	-3.76	BICC1
-0.19	4.37	-2.14	0.03	0.41	-3.62	SLC9A6
0.19	2.9	3.26	0	0.34	-1.2	PINLYP
-0.19	6.12	-2.03	0.04	0.41	-3.8	RAE1
0.19	5.66	2.02	0.05	0.42	-3.82	SELPLG
-0.19	5.13	-2.27	0.03	0.4	-3.39	SDAD1
0.19	5.03	2.17	0.03	0.41	-3.57	TBKBP1
-0.19	4.82	-2.07	0.04	0.41	-3.73	GNA13
-0.19	4.09	-2.17	0.03	0.41	-3.55	DOCK2
0.19	4.02	2.02	0.05	0.41	-3.82	CCDC170
0.19	4.48	2.09	0.04	0.41	-3.7	PPP1R32
-0.19	4.26	-2.64	0.01	0.38	-2.65	ATM
-0.19	5.84	-2.05	0.04	0.41	-3.77	GSR
-0.19	5.1	-2.39	0.02	0.39	-3.16	HYLS1
0.19	4.91	2.69	0.01	0.38	-2.55	BORCS8
-0.19	4.65	-2.09	0.04	0.41	-3.7	C2
0.19	4.66	2.62	0.01	0.38	-2.7	CES4A
0.19	5.54	2.46	0.02	0.38	-3.02	TRIM6
0.19	6.23	2.25	0.03	0.4	-3.42	ZC3H7B
0.19	3.99	2.1	0.04	0.41	-3.68	NAA10
0.19	6.67	2.34	0.02	0.39	-3.25	TNFSF12
0.19	4.14	2.1	0.04	0.41	-3.68	FAM46B
0.19	3.64	2.37	0.02	0.39	-3.19	LDB3
0.19	3.27	2.02	0.05	0.41	-3.82	HSPB3
-0.19	3.99	-2.1	0.04	0.41	-3.69	OSGEPL1
0.19	5.37	2.47	0.01	0.38	-3	GFOD2
-0.19	3.75	-2.29	0.02	0.4	-3.35	GCNT1
0.19	3.28	2.2	0.03	0.41	-3.51	CALB1
0.19	5.16	2.14	0.03	0.41	-3.61	MYOZ3
-0.19	5.97	-2.61	0.01	0.38	-2.72	H2AFV
0.19	4.93	3.12	0	0.37	-1.56	LLGL1
-0.19	4.85	-2.22	0.03	0.41	-3.47	ATF6
-0.19	5.43	-2.69	0.01	0.38	-2.55	RAP2B
0.19	3	2.46	0.02	0.38	-3.01	SPATA31C2
-0.19	6.86	-2.35	0.02	0.39	-3.23	DCTPP1
0.19	4.14	2.18	0.03	0.41	-3.55	MAPK4
0.19	4.98	2.6	0.01	0.38	-2.73	WDR92
0.19	5.34	2.37	0.02	0.39	-3.19	ADCY6
-0.19	4.98	-2.28	0.02	0.4	-3.37	FAM104A
-0.19	4.14	-2.37	0.02	0.39	-3.2	ATP10D
0.19	3.28	2.92	0	0.38	-2.04	SATL1
-0.19	5.95	-2.25	0.03	0.4	-3.41	PRPS2
-0.19	4.23	-2.19	0.03	0.41	-3.52	CIART
0.19	6.37	2	0.05	0.42	-3.85	ACSM5
0.19	4.38	2.14	0.03	0.41	-3.61	KLF14
0.19	5.77	3.03	0	0.38	-1.77	PHLDB1
0.19	3.04	2.69	0.01	0.38	-2.54	EPHX4
0.19	3.84	2.08	0.04	0.41	-3.72	TRDN
0.19	3.15	2.12	0.04	0.41	-3.65	OTOP3
-0.19	5.85	-2.89	0	0.38	-2.11	YTHDF3
-0.19	3.35	-2.24	0.03	0.4	-3.43	ITGB8
-0.19	4.81	-2.11	0.04	0.41	-3.66	SOS2
-0.19	4	-2.63	0.01	0.38	-2.67	DZIP1
0.19	3.6	2.48	0.01	0.38	-2.98	TMPRSS11D
0.19	5.76	2.18	0.03	0.41	-3.55	STK32C
0.19	5.07	2.28	0.02	0.4	-3.37	ADAM33
0.19	4.26	2.16	0.03	0.41	-3.57	CRYM
-0.19	4.78	-2.25	0.03	0.4	-3.41	ZNF613
-0.19	3.49	-2.39	0.02	0.39	-3.15	KLF5
-0.19	4.92	-2.33	0.02	0.39	-3.26	SLC50A1
0.19	4.77	2.06	0.04	0.41	-3.75	ANKRD39
0.19	4.57	2.31	0.02	0.39	-3.31	IGFN1
-0.19	5.75	-3	0	0.38	-1.83	MRPL17
0.19	4.65	2.26	0.03	0.4	-3.4	TRAF2
0.18	3.65	2.02	0.05	0.42	-3.83	MYOM3
0.18	6.09	2	0.05	0.42	-3.85	CDK16
-0.18	5.07	-2.12	0.04	0.41	-3.65	RIT1
0.18	4.89	2.23	0.03	0.41	-3.46	KLHL22
0.18	4.57	2.46	0.02	0.38	-3.02	CYP2A6
-0.18	5.55	-2.01	0.05	0.42	-3.84	RSBN1
0.18	4.54	1.98	0.05	0.42	-3.88	GJC1
-0.18	5.68	-2.23	0.03	0.41	-3.46	TXNDC17
-0.18	2.82	-2.6	0.01	0.38	-2.74	GOLGA6L9
0.18	5.27	2.99	0	0.38	-1.87	PIGZ
0.18	4.46	2.05	0.04	0.41	-3.77	FXYD3
0.18	4.15	2.44	0.02	0.39	-3.06	MT1IP
0.18	5.47	2.6	0.01	0.38	-2.74	KCNAB1
0.18	4.56	2.9	0	0.38	-2.08	BCAM
0.18	4.13	2.32	0.02	0.39	-3.29	SRCIN1
-0.18	4.28	-2.53	0.01	0.38	-2.89	RLF
0.18	4.95	2.28	0.02	0.4	-3.36	IRX5
0.18	4.52	2.01	0.05	0.42	-3.83	RNF43
0.18	6.35	2.39	0.02	0.39	-3.16	PCYT2
0.18	4.41	1.99	0.05	0.42	-3.87	ZFHX2
0.18	4.12	2.19	0.03	0.41	-3.53	DUSP7
0.18	4.28	2.16	0.03	0.41	-3.59	NKX2-1
-0.18	4.17	-2.3	0.02	0.39	-3.32	NOP2
0.18	3.69	2.67	0.01	0.38	-2.59	ITGA2
0.18	5.41	2.38	0.02	0.39	-3.18	ABHD11
0.18	4.29	2.21	0.03	0.41	-3.49	TMEM130
0.18	5.54	2.13	0.04	0.41	-3.64	PDDC1
-0.18	5.79	-2.53	0.01	0.38	-2.87	RNF44
0.18	5.26	2.4	0.02	0.39	-3.13	KCNJ11
-0.18	4.3	-2.58	0.01	0.38	-2.78	SUCO
0.18	6.24	2	0.05	0.42	-3.85	ARFRP1
0.18	4.18	2.02	0.05	0.41	-3.82	KCNN1
0.18	2.81	2.37	0.02	0.39	-3.2	BBOX1
0.18	2.94	2	0.05	0.42	-3.86	NPS
0.18	3.4	2.04	0.04	0.41	-3.79	PDHA2
0.18	4.24	2.16	0.03	0.41	-3.58	PHF21B
-0.18	4.59	-2.04	0.04	0.41	-3.78	HMGCR
0.18	4.21	2.01	0.05	0.42	-3.83	GABRA3
-0.18	4.87	-2.26	0.03	0.4	-3.41	TGFBR1
-0.18	3.77	-3.04	0	0.38	-1.75	TEX26
0.18	4.35	2.25	0.03	0.4	-3.41	SYT8
0.18	5	2.38	0.02	0.39	-3.18	DAB2IP
0.18	5.84	2.4	0.02	0.39	-3.13	CS
-0.18	5.41	-1.98	0.05	0.42	-3.88	PCTP
0.18	3.8	3.19	0	0.36	-1.38	PLCD4
-0.18	5.29	-2.33	0.02	0.39	-3.27	INSIG2
-0.18	6.3	-2.09	0.04	0.41	-3.7	LARS
0.18	3.8	2.55	0.01	0.38	-2.84	KDM8
-0.18	3.94	-2.14	0.03	0.41	-3.62	TGFB3
-0.18	4.97	-2.95	0	0.38	-1.96	CBX5
0.18	4.41	2.56	0.01	0.38	-2.81	ADAMTS12
-0.18	5.55	-2.18	0.03	0.41	-3.55	NEK6
0.18	3.19	2.45	0.02	0.38	-3.03	WFIKKN2
-0.18	5.36	-2.04	0.04	0.41	-3.78	PCM1
0.18	5.95	2.15	0.03	0.41	-3.59	CTIF
0.18	3.73	2.22	0.03	0.41	-3.47	C1QTNF2
0.18	8.05	2.33	0.02	0.39	-3.27	PLEKHJ1
0.18	3.4	2	0.05	0.42	-3.85	MAGEA8
-0.18	4.39	-2.26	0.03	0.4	-3.4	PAPPA
0.18	4.23	2.29	0.02	0.4	-3.35	PKNOX2
0.18	5.11	1.98	0.05	0.42	-3.89	CUL7
0.18	6.68	2.21	0.03	0.41	-3.49	SNX15
0.18	4.75	2.12	0.04	0.41	-3.64	MAPK7
0.18	2.48	2.8	0.01	0.38	-2.29	UGT2B4
-0.18	5.47	-2.09	0.04	0.41	-3.7	CHD9
0.18	6.26	2.36	0.02	0.39	-3.21	ECHDC2
0.18	5.35	2.79	0.01	0.38	-2.32	ACBD4
0.18	4.64	2.15	0.03	0.41	-3.6	CCR10
-0.18	6.24	-2.81	0.01	0.38	-2.27	NIPA2
0.18	5.71	3	0	0.38	-1.85	MID2
0.18	5.37	2.66	0.01	0.38	-2.6	SETD6
-0.18	3.65	-3.09	0	0.37	-1.63	CCNJ
0.18	4.06	2.21	0.03	0.41	-3.49	RNF113B
0.18	5.08	2	0.05	0.42	-3.86	FAM69B
0.18	6.7	2.22	0.03	0.41	-3.47	DNM2
0.18	3.33	2.33	0.02	0.39	-3.26	CYP3A4
0.18	5.32	2.19	0.03	0.41	-3.53	DOLPP1
0.18	3.83	2.55	0.01	0.38	-2.84	ZSCAN2
-0.18	5.71	-2.48	0.01	0.38	-2.99	PPP4R1
-0.18	4.98	-2.5	0.01	0.38	-2.93	KLHDC10
0.18	3.05	2.31	0.02	0.39	-3.31	SOX11
0.18	5.06	3.09	0	0.37	-1.63	GABRE
0.18	5.34	2.13	0.03	0.41	-3.63	MGAT3
0.18	6.31	2.14	0.03	0.41	-3.62	KANK3
0.18	5.77	2.31	0.02	0.39	-3.3	CPT2
-0.18	4.15	-2.42	0.02	0.39	-3.09	AMPD3
0.18	3.24	2.19	0.03	0.41	-3.53	UCP3
-0.18	5.59	-2.23	0.03	0.4	-3.45	SYNE1
-0.18	5.17	-2.48	0.01	0.38	-2.98	RAB30
0.18	4.26	2.37	0.02	0.39	-3.2	FOXP3
0.18	4.47	2.07	0.04	0.41	-3.74	SLC26A10
-0.18	5.79	-2.36	0.02	0.39	-3.22	FAM46A
0.18	5.17	2.36	0.02	0.39	-3.21	SLC29A1
0.18	3.69	2.97	0	0.38	-1.9	NRG2
0.18	5.16	2.49	0.01	0.38	-2.95	HDAC11
0.17	3.92	2.51	0.01	0.38	-2.92	B4GALT6
0.17	3.98	2.07	0.04	0.41	-3.74	LOXHD1
-0.17	5.09	-2.28	0.02	0.4	-3.36	PEX11B
-0.17	5.06	-2.13	0.04	0.41	-3.63	MTRF1L
0.17	2.91	2.28	0.02	0.4	-3.36	OR5B12
0.17	5.93	2.05	0.04	0.41	-3.77	CMTM8
0.17	8	2.06	0.04	0.41	-3.75	VPS4A
0.17	5.41	2.08	0.04	0.41	-3.72	ALKBH6
-0.17	4.67	-2.39	0.02	0.39	-3.16	RAB12
-0.17	4.2	-2.23	0.03	0.4	-3.45	LYSMD3
0.17	4	2.06	0.04	0.41	-3.76	FAM186A
0.17	5.57	2.1	0.04	0.41	-3.68	SUOX
0.17	2.58	2.43	0.02	0.39	-3.08	MAGEA11
0.17	9.72	2.16	0.03	0.41	-3.58	TSPO
0.17	3.12	2.11	0.04	0.41	-3.67	APOBEC2
0.17	5.84	2.48	0.01	0.38	-2.99	TMEM129
0.17	5.48	2.53	0.01	0.38	-2.88	GTF2IRD1
-0.17	3.96	-2.8	0.01	0.38	-2.3	PDE4B
0.17	3.93	2.15	0.03	0.41	-3.59	COL25A1
0.17	3.6	2.42	0.02	0.39	-3.09	TBC1D30
0.17	4.69	2.69	0.01	0.38	-2.53	KAZN
0.17	4.31	2.24	0.03	0.4	-3.43	IL17RE
0.17	5.15	2.33	0.02	0.39	-3.27	LSMEM1
0.17	4.11	2.32	0.02	0.39	-3.3	LZTS1
-0.17	4.48	-2.08	0.04	0.41	-3.72	RBM12
0.17	2.65	2.7	0.01	0.38	-2.51	MAGEB10
0.17	5.48	2.45	0.02	0.38	-3.04	SYNPO
0.17	6.06	2.27	0.02	0.4	-3.38	DOK1
-0.17	5.41	-1.99	0.05	0.42	-3.87	TMEM38B
0.17	3.35	2.73	0.01	0.38	-2.46	ASCL1
0.17	6.53	2.48	0.01	0.38	-2.98	FAM3A
0.17	4.5	2.61	0.01	0.38	-2.71	SKIV2L
0.17	4.58	2.21	0.03	0.41	-3.49	CCDC153
-0.17	4.4	-2.17	0.03	0.41	-3.56	TNFRSF10B
0.17	4.21	2.49	0.01	0.38	-2.97	NOS2
0.17	3.14	2.62	0.01	0.38	-2.7	VSIG8
-0.17	4.63	-2.05	0.04	0.41	-3.78	RBM27
-0.17	3.08	-2.82	0.01	0.38	-2.25	RFX7
-0.17	7.94	-2.45	0.02	0.38	-3.04	RPL31
0.17	3.81	2.12	0.04	0.41	-3.64	KRTAP5-9
0.17	5.12	2.12	0.04	0.41	-3.65	MTG2
-0.17	5.64	-2.05	0.04	0.41	-3.76	SNRPE
0.17	3.68	3.48	0	0.29	-0.65	HDAC9
-0.17	6.16	-2.28	0.02	0.4	-3.36	TRIQK
0.17	3.84	2.07	0.04	0.41	-3.74	DAB1
0.17	4.22	2.09	0.04	0.41	-3.71	PDP2
-0.17	4.04	-2.5	0.01	0.38	-2.93	NEK1
-0.17	5.66	-2.35	0.02	0.39	-3.24	HDAC2
-0.17	5.39	-2.69	0.01	0.38	-2.53	FNDC3B
-0.17	5	-2.03	0.04	0.41	-3.8	APPL1
0.17	5.04	2.27	0.03	0.4	-3.39	TTYH2
0.17	4.95	2.27	0.02	0.4	-3.38	PCDH1
-0.17	4.91	-2.1	0.04	0.41	-3.68	PGGT1B
-0.17	6.25	-2.18	0.03	0.41	-3.54	HEXIM1
0.17	3.55	2.37	0.02	0.39	-3.2	FBXO43
0.17	4.86	2.12	0.04	0.41	-3.65	ARHGAP20
-0.17	5.48	-2.22	0.03	0.41	-3.48	RBMXL1
0.17	5	1.98	0.05	0.42	-3.88	EPHB4
0.17	5.28	2.17	0.03	0.41	-3.55	WDR24
-0.17	4.3	-2.5	0.01	0.38	-2.93	PI4K2B
-0.17	4.7	-2.98	0	0.38	-1.9	ETV5
0.17	4.52	2.08	0.04	0.41	-3.71	KIF24
0.17	4.85	2.34	0.02	0.39	-3.26	TOX2
0.17	3.47	2.01	0.05	0.42	-3.83	PTPN5
0.17	4.65	2.11	0.04	0.41	-3.67	PDZD4
0.17	7.93	2.18	0.03	0.41	-3.55	TIMM10
-0.17	4.63	-2.15	0.03	0.41	-3.6	DPYD
0.17	4.4	2.78	0.01	0.38	-2.34	POLM
0.17	3.49	2.83	0.01	0.38	-2.24	ESM1
0.17	3.82	2.28	0.02	0.4	-3.37	KIF6
0.17	3.98	3.15	0	0.36	-1.48	MSANTD1
-0.17	5.06	-2.01	0.05	0.42	-3.83	RRP1B
0.17	6.42	2.19	0.03	0.41	-3.53	SLC2A4RG
0.17	4.1	1.98	0.05	0.42	-3.88	CDSN
0.17	4.81	2.7	0.01	0.38	-2.51	POFUT1
0.17	3.76	2.34	0.02	0.39	-3.25	CASP14
-0.17	5.55	-2	0.05	0.42	-3.85	TM2D2
-0.17	4.82	-1.98	0.05	0.42	-3.89	KLHL20
0.17	4.5	2.69	0.01	0.38	-2.54	SLC25A35
-0.17	6.64	-2.39	0.02	0.39	-3.16	LRRC59
0.17	4.3	1.99	0.05	0.42	-3.87	LAG3
0.17	4.98	2.53	0.01	0.38	-2.87	TRMT61A
-0.17	5.22	-2.57	0.01	0.38	-2.79	SUSD1
-0.17	4.1	-2.51	0.01	0.38	-2.91	FAM91A1
-0.17	5.44	-2.29	0.02	0.4	-3.35	DNAAF5
0.17	4.45	2.03	0.04	0.41	-3.8	ANKRD45
0.17	4.26	2.06	0.04	0.41	-3.74	APOA1
0.17	5.18	2.47	0.01	0.38	-2.99	POLL
0.17	4.01	2.08	0.04	0.41	-3.72	ANKMY1
0.17	4.87	2.33	0.02	0.39	-3.26	MLPH
-0.17	5.61	-2.06	0.04	0.41	-3.75	GPBP1
0.17	3.79	3.14	0	0.37	-1.51	LDLRAD1
0.17	4.95	2.25	0.03	0.4	-3.42	MAPK8IP1
0.17	2.73	2.55	0.01	0.38	-2.83	TINAG
-0.17	6.95	-2.26	0.03	0.4	-3.4	SNRPB
0.17	3.49	2.81	0.01	0.38	-2.29	LY6G6D
0.17	3.09	2.4	0.02	0.39	-3.13	PVALB
0.17	4.27	2.16	0.03	0.41	-3.59	KCNT1
0.17	4.35	2.52	0.01	0.38	-2.9	LY6K
-0.17	5.2	-2.24	0.03	0.4	-3.44	EIF4G3
0.17	4.3	2	0.05	0.42	-3.86	HRC
0.17	5.04	2.03	0.04	0.41	-3.81	MTHFSD
0.17	4.42	2.03	0.04	0.41	-3.8	CYP4F22
0.17	5.67	1.99	0.05	0.42	-3.86	FST
-0.17	4.71	-2.45	0.02	0.38	-3.04	ENC1
0.17	5.14	2.28	0.02	0.4	-3.36	ZC3H3
0.17	3.61	2.15	0.03	0.41	-3.59	KCNC1
0.17	3.82	2.19	0.03	0.41	-3.53	SHANK2
0.17	3.33	2.23	0.03	0.4	-3.45	ULBP1
-0.16	4.99	-2.27	0.03	0.4	-3.39	SMC5
0.16	6.5	2.61	0.01	0.38	-2.71	DUSP22
0.16	4.94	2.19	0.03	0.41	-3.53	CCDC57
0.16	5.13	2.15	0.03	0.41	-3.59	SPR
-0.16	5.12	-2.01	0.05	0.42	-3.84	PRKACB
0.16	6.18	2.2	0.03	0.41	-3.5	MRPS18A
-0.16	5.18	-2.38	0.02	0.39	-3.17	ELF2
-0.16	3.85	-2.06	0.04	0.41	-3.74	PSMC3IP
0.16	5.53	2.52	0.01	0.38	-2.89	CABLES1
-0.16	6.29	-2.15	0.03	0.41	-3.59	USP22
0.16	4.41	2.78	0.01	0.38	-2.34	FARP2
0.16	3.31	2.4	0.02	0.39	-3.14	IGDCC3
-0.16	6.03	-2.31	0.02	0.39	-3.31	ABI1
0.16	4.91	2.46	0.02	0.38	-3.03	MAPT
-0.16	4.98	-2.13	0.04	0.41	-3.64	ZNF644
0.16	4.04	2.1	0.04	0.41	-3.68	CPSF4L
0.16	5.57	2.07	0.04	0.41	-3.74	KDM5C
-0.16	6.2	-2.08	0.04	0.41	-3.71	RTF1
-0.16	3.43	-2.06	0.04	0.41	-3.75	NKD2
0.16	4.21	2.26	0.03	0.4	-3.4	CLRN2
-0.16	4.6	-2.26	0.03	0.4	-3.41	EDEM3
0.16	6.34	2.47	0.01	0.38	-3.01	ADAM15
-0.16	5.81	-2.27	0.02	0.4	-3.37	ZNF24
0.16	3.93	2.01	0.05	0.42	-3.84	DAO
0.16	4.67	2.31	0.02	0.39	-3.31	BTBD17
0.16	5.98	2.24	0.03	0.4	-3.43	RNF216
0.16	5.33	2.13	0.04	0.41	-3.64	ARHGAP6
0.16	5.18	2.1	0.04	0.41	-3.68	TIGD5
-0.16	6.59	-2.15	0.03	0.41	-3.59	POLG
0.16	4.32	2.12	0.04	0.41	-3.64	SCAI
0.16	4.21	2.2	0.03	0.41	-3.52	EPHA1
0.16	4.93	1.98	0.05	0.42	-3.89	FGF22
-0.16	5.69	-2.39	0.02	0.39	-3.16	UBTD2
0.16	4.08	2.02	0.04	0.41	-3.81	TMEM63C
0.16	4.12	1.99	0.05	0.42	-3.87	TRIP13
0.16	4.43	2.21	0.03	0.41	-3.5	OAS3
-0.16	4.65	-2.14	0.03	0.41	-3.62	B3GALNT1
0.16	4.17	2.17	0.03	0.41	-3.55	ART5
0.16	4.75	2.03	0.04	0.41	-3.8	BRF1
0.16	5.29	2.3	0.02	0.39	-3.33	FAM63A
0.16	3.84	2.67	0.01	0.38	-2.58	MYEF2
0.16	3.96	2.05	0.04	0.41	-3.77	ST6GALNAC1
-0.16	4.8	-2.32	0.02	0.39	-3.28	HNRNPLL
0.16	5.85	2.59	0.01	0.38	-2.76	TYSND1
0.16	5.13	2.17	0.03	0.41	-3.56	NEDD4L
0.16	4.1	2.15	0.03	0.41	-3.6	KRT79
-0.16	5.1	-2.03	0.04	0.41	-3.8	POGLUT1
-0.16	4.8	-2.17	0.03	0.41	-3.55	LMAN1
0.16	6.11	3.12	0	0.37	-1.54	EIF2D
0.16	4.82	3.34	0	0.32	-0.99	SLC22A23
-0.16	5.11	-2.27	0.02	0.4	-3.38	POGZ
0.16	4.18	2.32	0.02	0.39	-3.29	FBXO36
0.16	4.41	2.09	0.04	0.41	-3.7	TSPAN18
0.16	4.13	2.81	0.01	0.38	-2.27	NKAIN4
-0.16	5.33	-2.22	0.03	0.41	-3.47	DNAJB14
-0.16	6.86	-2.03	0.04	0.41	-3.8	DAP
0.16	4.42	2.02	0.05	0.42	-3.82	SAMD5
-0.16	5.04	-2.38	0.02	0.39	-3.18	KIAA0430
0.16	2.95	2.41	0.02	0.39	-3.11	PCDHGB6
0.16	3.86	2.59	0.01	0.38	-2.75	RNF212
-0.16	4.03	-2.3	0.02	0.39	-3.33	ZNF562
0.16	3.1	2.54	0.01	0.38	-2.86	SULT4A1
-0.16	4.08	-2.52	0.01	0.38	-2.9	GPATCH2
0.16	6.21	2.04	0.04	0.41	-3.78	MED15
0.16	3.48	2.61	0.01	0.38	-2.71	DAPL1
-0.16	4.11	-2.46	0.02	0.38	-3.02	ING2
0.16	4.59	2.09	0.04	0.41	-3.7	DMPK
-0.16	3.85	-2.4	0.02	0.39	-3.14	TNFSF8
0.16	4.6	2.39	0.02	0.39	-3.15	TMEM62
0.16	3.28	2.3	0.02	0.39	-3.33	LGALS8-AS1
-0.16	5.22	-2.36	0.02	0.39	-3.22	DHX9
0.16	3.1	2.14	0.03	0.41	-3.61	FBN3
0.16	4.67	2.05	0.04	0.41	-3.77	KIF18B
0.16	4.91	2.07	0.04	0.41	-3.73	HSF4
-0.16	4.39	-2.5	0.01	0.38	-2.94	FAM122B
0.16	3.25	2.07	0.04	0.41	-3.74	AFF2
0.16	5.62	1.99	0.05	0.42	-3.87	ADAMTS2
0.16	3.37	2.33	0.02	0.39	-3.27	SLC51A
-0.16	3.65	-2.41	0.02	0.39	-3.11	UBASH3B
0.16	5.03	2.03	0.04	0.41	-3.8	KCNE5
0.16	3.51	2.05	0.04	0.41	-3.76	BVES
0.16	4.42	2.38	0.02	0.39	-3.17	PLPPR4
-0.16	4.75	-2.3	0.02	0.39	-3.32	ABHD2
0.16	3.67	2.14	0.03	0.41	-3.62	SLC6A2
0.16	3.93	2.59	0.01	0.38	-2.76	CNNM2
0.16	3.67	2.56	0.01	0.38	-2.82	GLB1L3
0.16	4.34	2.04	0.04	0.41	-3.79	SALL2
-0.16	5.86	-2.03	0.04	0.41	-3.8	MAF
0.16	2.83	2.15	0.03	0.41	-3.6	HIGD1C
0.16	5.1	2.4	0.02	0.39	-3.14	AKT2
0.16	4.11	2.3	0.02	0.39	-3.33	SPC24
0.16	2.98	2.44	0.02	0.38	-3.05	GCM1
0.16	3.69	3.35	0	0.32	-0.99	ANO3
-0.15	5.72	-2	0.05	0.42	-3.86	RNF4
0.15	3.44	2.05	0.04	0.41	-3.76	CPLX4
0.15	5	2.62	0.01	0.38	-2.7	TKFC
-0.15	4.77	-2.79	0.01	0.38	-2.32	PPHLN1
0.15	3.84	2.13	0.04	0.41	-3.63	FGF12
-0.15	5.2	-2.48	0.01	0.38	-2.97	SRPK1
-0.15	5.3	-2.4	0.02	0.39	-3.13	JOSD1
0.15	5.83	2.12	0.04	0.41	-3.65	MTA2
-0.15	4.34	-2.21	0.03	0.41	-3.5	USP38
0.15	4.22	2.1	0.04	0.41	-3.68	THSD7B
0.15	3.48	2.16	0.03	0.41	-3.57	ADGRV1
0.15	5.03	2.54	0.01	0.38	-2.86	KDM4B
0.15	4.59	2.34	0.02	0.39	-3.26	LAMA5
0.15	5.12	2.29	0.02	0.4	-3.35	SMPD4
-0.15	4.88	-1.98	0.05	0.42	-3.88	KMT5B
0.15	3.02	2.84	0.01	0.38	-2.22	SCN3A
-0.15	5.11	-2.6	0.01	0.38	-2.72	UBP1
0.15	5.59	2	0.05	0.42	-3.86	CROCC
0.15	6.1	2.27	0.02	0.4	-3.37	KLC1
-0.15	4.5	-2.07	0.04	0.41	-3.73	NKRF
-0.15	4.82	-2.21	0.03	0.41	-3.49	KLF11
0.15	4.61	2.2	0.03	0.41	-3.51	GRM2
0.15	4.12	2.86	0	0.38	-2.17	CSPG4P1Y
-0.15	4.93	-2.36	0.02	0.39	-3.22	SNX24
-0.15	4.62	-2.01	0.05	0.42	-3.84	ZBTB21
-0.15	5.6	-2.66	0.01	0.38	-2.6	SERTAD2
-0.15	5.64	-2.18	0.03	0.41	-3.55	COX20
-0.15	4.48	-2.14	0.03	0.41	-3.62	CCDC186
-0.15	6.3	-2.02	0.05	0.41	-3.81	XPO7
0.15	3.34	2.57	0.01	0.38	-2.8	CCDC65
0.15	3.25	2.04	0.04	0.41	-3.79	LCE6A
0.15	5.7	2.31	0.02	0.39	-3.3	USP30
0.15	5.15	2.21	0.03	0.41	-3.49	PTPN23
0.15	4.87	2.44	0.02	0.38	-3.05	NOVA1
-0.15	5.72	-2.26	0.03	0.4	-3.4	SLC43A3
-0.15	4.1	-2.04	0.04	0.41	-3.78	ZNF124
-0.15	5.57	-2.37	0.02	0.39	-3.2	ZC3HAV1
-0.15	4.14	-2.16	0.03	0.41	-3.58	TET3
0.15	4.39	2.22	0.03	0.41	-3.48	TBC1D26
0.15	4.23	2.37	0.02	0.39	-3.19	LEFTY2
-0.15	5.04	-2.82	0.01	0.38	-2.25	GIT2
0.15	6.28	2.44	0.02	0.38	-3.05	LYRM9
-0.15	5.1	-2.16	0.03	0.41	-3.57	RFX5
-0.15	4.07	-2.09	0.04	0.41	-3.7	FCF1
-0.15	4.63	-2.08	0.04	0.41	-3.72	WDFY3
0.15	4.27	2.32	0.02	0.39	-3.28	USH1C
0.15	3.7	2.02	0.04	0.41	-3.81	TMEM45B
0.15	4.29	2.1	0.04	0.41	-3.68	NOTUM
-0.15	4.69	-2.06	0.04	0.41	-3.76	RPAP3
0.15	2.78	1.99	0.05	0.42	-3.87	ZBED9
0.15	2.61	2.34	0.02	0.39	-3.24	FAM209A
-0.15	5.91	-2.2	0.03	0.41	-3.51	TAF2
0.15	4.62	2.16	0.03	0.41	-3.58	SUPT5H
0.15	4.65	2.09	0.04	0.41	-3.7	AGXT
0.15	4.28	2.6	0.01	0.38	-2.72	GFAP
0.15	5.38	2.75	0.01	0.38	-2.42	CAMK2G
-0.15	4.03	-2.86	0	0.38	-2.17	CDH11
-0.15	4.65	-2.21	0.03	0.41	-3.49	RAI14
0.15	4.95	2.48	0.01	0.38	-2.98	HELZ2
0.15	4.1	2.29	0.02	0.4	-3.35	FGF16
0.15	4.39	2.38	0.02	0.39	-3.17	CACNB3
-0.15	6.51	-2.38	0.02	0.39	-3.17	ZDHHC7
-0.15	5.97	-2.2	0.03	0.41	-3.5	NSL1
-0.15	5.72	-2.42	0.02	0.39	-3.09	SPIN1
0.15	3.63	2.28	0.02	0.4	-3.37	MYCN
-0.15	4.24	-2.06	0.04	0.41	-3.76	FAM117B
0.15	4.84	1.99	0.05	0.42	-3.87	RAP1GAP2
0.15	3.21	2	0.05	0.42	-3.86	IL4
-0.15	4.21	-2.31	0.02	0.39	-3.3	SIMC1
0.15	2.58	2.7	0.01	0.38	-2.52	SIAH3
-0.15	5.32	-2.66	0.01	0.38	-2.6	KDM5A
0.15	3.49	2.41	0.02	0.39	-3.12	TSPAN16
0.15	3.3	2.12	0.04	0.41	-3.65	ARMCX4
-0.15	5.22	-2.42	0.02	0.39	-3.09	RNF145
0.15	5.75	2.29	0.02	0.39	-3.33	SCARB1
0.15	4.52	2.07	0.04	0.41	-3.74	CD70
0.15	3.91	2.01	0.05	0.42	-3.84	CRB2
0.15	5.09	2.02	0.05	0.41	-3.82	LUZP1
-0.15	4.98	-2.22	0.03	0.41	-3.46	ZCCHC6
0.15	4.67	2.16	0.03	0.41	-3.57	ARHGEF28
0.14	5.14	2.63	0.01	0.38	-2.66	TP73-AS1
0.14	3.43	2.13	0.04	0.41	-3.64	ERVH-6
-0.14	4.62	-2.24	0.03	0.4	-3.44	KDM1B
-0.14	5.55	-2.3	0.02	0.39	-3.33	CHD1L
0.14	5.28	2.21	0.03	0.41	-3.5	ANKS6
-0.14	5.22	-2.1	0.04	0.41	-3.69	TPMT
-0.14	4.8	-2.26	0.03	0.4	-3.41	HELQ
-0.14	3.8	-2.32	0.02	0.39	-3.29	CEP290
0.14	3.13	2.23	0.03	0.41	-3.46	MYPN
0.14	5.6	2.25	0.03	0.4	-3.42	FAM149A
0.14	4.91	2	0.05	0.42	-3.85	TAF6L
0.14	3.7	2.43	0.02	0.39	-3.08	RGSL1
0.14	4.38	2.81	0.01	0.38	-2.29	MCF2L
-0.14	4.91	-2.32	0.02	0.39	-3.28	INPP4A
0.14	4.31	2.21	0.03	0.41	-3.49	OBSCN
0.14	5.09	2.22	0.03	0.41	-3.47	RNF187
-0.14	4.4	-2.08	0.04	0.41	-3.71	FMR1
0.14	2.58	2.13	0.03	0.41	-3.62	LIPI
-0.14	5.85	-2.43	0.02	0.39	-3.08	RAB14
0.14	3.2	2.25	0.03	0.4	-3.42	DNAH6
0.14	6.03	2.3	0.02	0.39	-3.32	UCK1
0.14	5.03	2.08	0.04	0.41	-3.71	ZER1
0.14	4.17	2.22	0.03	0.41	-3.48	MAML3
-0.14	3.69	-2.45	0.02	0.38	-3.04	FAM198A
-0.14	4.99	-2.18	0.03	0.41	-3.54	CFAP97
0.14	3.42	2.17	0.03	0.41	-3.56	NAALAD2
0.14	2.98	2.65	0.01	0.38	-2.63	PDE11A
0.14	5.18	2.9	0	0.38	-2.08	PPARA
0.14	3.05	2.96	0	0.38	-1.94	EYS
-0.14	3.39	-2.33	0.02	0.39	-3.27	USP51
0.14	3.67	2.06	0.04	0.41	-3.75	CNTN6
-0.14	4.53	-2.24	0.03	0.4	-3.43	ING3
0.14	3.89	2.04	0.04	0.41	-3.79	MUC4
0.14	3.21	1.99	0.05	0.42	-3.86	VWA3B
0.14	4.08	2.03	0.04	0.41	-3.8	WBSCR17
-0.14	4.37	-2.5	0.01	0.38	-2.94	AKAP10
-0.14	6.53	-2.08	0.04	0.41	-3.72	KAT6A
0.14	2.2	2.57	0.01	0.38	-2.8	MAGEA12
0.14	5.14	2.02	0.05	0.42	-3.82	TMEM234
-0.14	4.66	-2.07	0.04	0.41	-3.74	PTPRN2
-0.14	4.94	-2.61	0.01	0.38	-2.7	NCOA5
0.14	5.71	2.05	0.04	0.41	-3.77	DNAJB2
-0.14	5.32	-2.51	0.01	0.38	-2.92	BCCIP
0.14	4.86	2.07	0.04	0.41	-3.73	OSBPL10
0.14	3.2	2.9	0	0.38	-2.07	RGS22
-0.14	4.31	-2.67	0.01	0.38	-2.59	RBAK
0.14	3.11	2.91	0	0.38	-2.05	PRSS12
0.14	3.73	2.36	0.02	0.39	-3.22	GAS2
-0.14	6.03	-2.02	0.05	0.41	-3.81	PITPNA
-0.14	4.36	-3.01	0	0.38	-1.83	MIER1
-0.14	5.04	-2.06	0.04	0.41	-3.75	PLEKHA2
0.14	4.58	2.82	0.01	0.38	-2.25	TOP3B
0.14	7.81	1.99	0.05	0.42	-3.87	FBXW5
-0.14	4.99	-2.09	0.04	0.41	-3.71	MTRR
0.14	5.19	2.56	0.01	0.38	-2.82	TOM1L2
0.14	3.48	2.08	0.04	0.41	-3.72	IQCF1
0.14	3.28	2.31	0.02	0.39	-3.31	CCDC142
0.14	3.48	2.28	0.02	0.4	-3.36	KIRREL2
0.14	7.06	2.26	0.03	0.4	-3.4	ACAA1
-0.14	4.67	-2.23	0.03	0.41	-3.46	LACC1
0.14	4	1.98	0.05	0.42	-3.88	ZSCAN10
0.14	4.35	2.25	0.03	0.4	-3.42	TMEM80
0.14	5.66	2.09	0.04	0.41	-3.7	PPP5C
-0.14	2.61	-2.26	0.03	0.4	-3.4	MSC-AS1
0.14	3.31	2.71	0.01	0.38	-2.49	PALM2
-0.14	4.55	-2.13	0.04	0.41	-3.64	SLC12A6
-0.14	5.09	-2.26	0.03	0.4	-3.39	LARP4
-0.14	5.03	-2.24	0.03	0.4	-3.43	KRAS
-0.13	4.23	-2.11	0.04	0.41	-3.66	TMEM87B
0.13	3.63	2.21	0.03	0.41	-3.49	SNX32
0.13	4.05	2.5	0.01	0.38	-2.93	PLP1
0.13	5.1	1.98	0.05	0.42	-3.88	CDH23
-0.13	2.84	-2.05	0.04	0.41	-3.77	HNRNPA1L2
-0.13	5.24	-2.52	0.01	0.38	-2.9	SMAP1
0.13	4.27	2.31	0.02	0.39	-3.3	COQ6
0.13	3.77	2.59	0.01	0.38	-2.74	MYO15A
0.13	4.47	2.29	0.02	0.39	-3.34	SEC31B
0.13	4.43	2.33	0.02	0.39	-3.27	SIRPB2
0.13	2.89	2.08	0.04	0.41	-3.72	CCDC89
0.13	4.1	2.58	0.01	0.38	-2.78	SOWAHA
0.13	4.06	2.49	0.01	0.38	-2.96	DUOX1
0.13	3.49	2.37	0.02	0.39	-3.2	CA8
0.13	3.41	2.08	0.04	0.41	-3.72	DRAXIN
0.13	3.69	2.03	0.04	0.41	-3.8	DFFB
0.13	3.55	2.11	0.04	0.41	-3.67	ADAMTS10
0.13	3.49	2.15	0.03	0.41	-3.59	RHBDL2
0.13	3.03	2.26	0.03	0.4	-3.4	RLN1
0.13	5.22	2.14	0.03	0.41	-3.61	OGDH
-0.13	5.87	-2.36	0.02	0.39	-3.21	KBTBD2
0.13	3.8	2.06	0.04	0.41	-3.75	CIB3
-0.13	5.69	-2.29	0.02	0.4	-3.35	NIPBL
-0.13	5.2	-2.1	0.04	0.41	-3.68	VWA5A
0.13	4.35	2.43	0.02	0.39	-3.08	IRGC
-0.13	4.67	-2.02	0.05	0.42	-3.83	AGGF1
-0.13	2.97	-2.36	0.02	0.39	-3.21	KBTBD8
0.13	3.04	2.67	0.01	0.38	-2.59	LINC01465
0.13	4.58	2.39	0.02	0.39	-3.15	PELI3
0.13	6	2.23	0.03	0.41	-3.46	SIRT3
0.13	4.18	2.45	0.02	0.38	-3.04	PRR4
0.13	3.53	2.17	0.03	0.41	-3.57	OR1J4
0.13	2.75	2.34	0.02	0.39	-3.24	CNGA4
-0.13	4.79	-2.01	0.05	0.42	-3.83	IREB2
0.13	2.57	2.7	0.01	0.38	-2.53	KRTAP2-4
0.13	4.62	2.17	0.03	0.41	-3.56	SLC38A7
0.13	3.26	2.14	0.03	0.41	-3.62	PAGE4
0.13	3.58	2.65	0.01	0.38	-2.62	TAF7L
-0.13	4.79	-2.05	0.04	0.41	-3.77	NCOA7
-0.13	4.35	-2.53	0.01	0.38	-2.87	NIN
-0.13	3.86	-2.34	0.02	0.39	-3.26	ARL13B
-0.13	5.31	-2.19	0.03	0.41	-3.52	SLC26A2
0.13	3.93	2.12	0.04	0.41	-3.65	SLC4A4
-0.13	5.21	-2.11	0.04	0.41	-3.66	TFCP2
0.13	2.53	2.19	0.03	0.41	-3.53	TTC6
-0.13	4.8	-2.33	0.02	0.39	-3.27	ZBTB2
0.13	4.15	2.37	0.02	0.39	-3.19	PGAM5
0.13	5.62	3	0	0.38	-1.83	BCL2L13
0.13	4.2	2.44	0.02	0.39	-3.07	SEC16B
0.13	2.57	2.03	0.04	0.41	-3.8	SHCBP1L
0.13	5.46	2.37	0.02	0.39	-3.19	AKT1S1
-0.13	5.12	-2.3	0.02	0.39	-3.32	PAFAH1B2
0.13	5.59	2.07	0.04	0.41	-3.73	GAS8
-0.13	6.34	-2.34	0.02	0.39	-3.25	ARF3
-0.13	4.21	-2.09	0.04	0.41	-3.7	ZNF264
0.13	5.74	1.99	0.05	0.42	-3.86	STXBP1
0.13	3.55	2	0.05	0.42	-3.85	MEFV
0.13	5	2	0.05	0.42	-3.85	OSBPL5
0.13	6.12	2.2	0.03	0.41	-3.52	ITPK1
-0.13	4.74	-2.46	0.02	0.38	-3.01	COQ2
-0.13	6.08	-2.11	0.04	0.41	-3.66	ARCN1
0.13	2.55	2.18	0.03	0.41	-3.55	PTH
0.13	3.2	2.08	0.04	0.41	-3.73	OR2A25
0.13	5.31	2.04	0.04	0.41	-3.79	PRKACA
0.13	4.7	2.05	0.04	0.41	-3.77	CORO2B
-0.13	4.64	-2.11	0.04	0.41	-3.66	EDEM2
0.13	3.55	2.03	0.04	0.41	-3.79	RASSF9
-0.13	5.49	-2.14	0.03	0.41	-3.61	SMCR8
0.12	3.34	2.12	0.04	0.41	-3.65	CDHR4
0.12	3.88	2.02	0.05	0.41	-3.81	KMT2D
-0.12	4.75	-2.05	0.04	0.41	-3.77	KLHL42
-0.12	4.51	-2.69	0.01	0.38	-2.54	MDN1
0.12	3.63	1.99	0.05	0.42	-3.86	TMPRSS2
0.12	3.67	2.63	0.01	0.38	-2.66	KALRN
0.12	3.3	2.55	0.01	0.38	-2.84	ZFP3
0.12	4.6	2.32	0.02	0.39	-3.3	OPA3
0.12	2.86	2.42	0.02	0.39	-3.1	CT55
0.12	2.76	2.6	0.01	0.38	-2.73	PAGE1
-0.12	4.55	-2.38	0.02	0.39	-3.18	CASP2
0.12	5.54	2.95	0	0.38	-1.97	AGPAT3
-0.12	4.62	-2.67	0.01	0.38	-2.57	APC
0.12	5.35	2.16	0.03	0.41	-3.58	NOD1
0.12	5.41	2.12	0.04	0.41	-3.64	MOK
-0.12	6.91	-2.31	0.02	0.39	-3.31	TINF2
0.12	4.74	2.18	0.03	0.41	-3.54	LRP5L
0.12	2.88	2.21	0.03	0.41	-3.5	STXBP5L
-0.12	4.14	-2.03	0.04	0.41	-3.81	BBS9
0.12	6.81	2.03	0.04	0.41	-3.81	GUCD1
0.12	4.18	2.08	0.04	0.41	-3.72	KCNQ4
-0.12	5.21	-2.46	0.02	0.38	-3.02	HSPA14
0.12	5.24	2.03	0.04	0.41	-3.8	HDAC6
-0.12	3.51	-2.57	0.01	0.38	-2.79	TMOD2
-0.12	3.24	-2.14	0.03	0.41	-3.61	ZNF33B
-0.12	2.83	-2.57	0.01	0.38	-2.8	ROS1
0.12	3.32	2.04	0.04	0.41	-3.78	KCNH5
0.12	3.17	2.36	0.02	0.39	-3.21	TREH
0.12	3.5	2.17	0.03	0.41	-3.56	FGFBP3
0.12	3.72	1.98	0.05	0.42	-3.88	GPLD1
0.12	3.43	2.19	0.03	0.41	-3.52	GPM6B
0.12	3.11	2.44	0.02	0.38	-3.05	GCG
-0.12	5.82	-2.28	0.02	0.4	-3.36	CREBBP
-0.12	4.14	-2.78	0.01	0.38	-2.33	EDEM1
0.12	2.76	2.28	0.02	0.4	-3.36	PIWIL1
0.12	4.89	2.26	0.03	0.4	-3.4	CINP
0.12	4.27	2.05	0.04	0.41	-3.77	KCTD7
0.12	3.02	2.82	0.01	0.38	-2.26	CNGA1
0.12	3.71	2.05	0.04	0.41	-3.78	EPHB1
-0.12	4.53	-2.09	0.04	0.41	-3.71	SLC39A10
0.12	4.7	2.51	0.01	0.38	-2.91	TRMT44
-0.12	5.56	-2.05	0.04	0.41	-3.77	TMEM39A
0.12	4.43	2.07	0.04	0.41	-3.74	PITPNM2
-0.12	5.37	-2.2	0.03	0.41	-3.51	GOT2
0.12	3.84	2.37	0.02	0.39	-3.2	HEY2
-0.12	4.88	-2.04	0.04	0.41	-3.79	ZNF641
0.12	3.42	2.29	0.02	0.39	-3.34	STEAP1B
-0.12	4.1	-2.1	0.04	0.41	-3.68	SEC24D
0.12	3.89	2.26	0.03	0.4	-3.4	RGS11
-0.12	5.04	-1.99	0.05	0.42	-3.87	EFTUD2
-0.12	3.89	-2.35	0.02	0.39	-3.23	VPS50
0.12	3.82	2.06	0.04	0.41	-3.76	LSM11
0.12	4.76	2.07	0.04	0.41	-3.73	GFOD1
-0.12	4.49	-2.35	0.02	0.39	-3.22	ZNF805
0.12	5.1	2.14	0.03	0.41	-3.62	FAM160B2
-0.12	4	-2.38	0.02	0.39	-3.18	AKT3
0.12	4.01	2.34	0.02	0.39	-3.25	IFT81
0.12	3.11	2.1	0.04	0.41	-3.68	ZNF821
0.12	2.83	2.61	0.01	0.38	-2.7	SALL1
0.12	5.07	1.98	0.05	0.42	-3.88	POMT1
0.12	3.07	2.57	0.01	0.38	-2.8	CCDC38
0.11	2.97	2.89	0	0.38	-2.11	WFDC8
0.11	4.94	2.01	0.05	0.42	-3.83	BAP1
0.11	4.57	2.2	0.03	0.41	-3.51	HIP1R
0.11	3.56	2.12	0.04	0.41	-3.65	ZNF630
0.11	2.69	2.08	0.04	0.41	-3.71	RAG1
0.11	2.92	2.34	0.02	0.39	-3.24	REG3G
-0.11	5.46	-2.18	0.03	0.41	-3.55	ZADH2
[truncated: 96 more rows]

## Sheet: Sheet4
Supplemantary Table 3. GO/KEGG enrichment analysis results
Category	ID	Term	adj_pval	Genes count		Genes
BP	GO:0030049	muscle filament sliding	3.62e-07	20		MYL1,TNNC1,ACTA1,MYL2,TNNT1,TNNC2,MYBPC1,MYH7,NEB,MYH2,TPM4,TTN,DES,TCAP,ACTC1,MYBPC3,MYL3,TNNI1,ACTN2,MYH8
BP	GO:0033275	actin-myosin filament sliding	3.62e-07	20		MYL1,TNNC1,ACTA1,MYL2,TNNT1,TNNC2,MYBPC1,MYH7,NEB,MYH2,TPM4,TTN,DES,TCAP,ACTC1,MYBPC3,MYL3,TNNI1,ACTN2,MYH8
BP	GO:0003012	muscle system process	4.5e-05	86		SPX,MYL1,TNNC1,ACTA1,MYL2,MB,TNNT1,MYLPF,TNNC2,MYBPC1,GATA6,MYH7,ANKRD2,SMPX,SLN,MYOC,NEB,MYH2,CYBA,MYH1,KLHL41,TPM4,TTN,CASQ2,DES,TCAP,IL6ST,ADORA1,CALD1,MYOT,CSRP3,ACTC1,MYBPC3,ATP2B1,ENO1,CD38,FOXO3,GAMT,MYOD1,LMOD2,GATM,CAMK2D,MYL10,SNTA1,ADRA2B,MYOG,PLA2G6,ATP1B1,MYL9,MYL3,ATP1A1,MYOM1,PGAM2,TNNI1,ACTN2,SGCA,GTF2IRD2,CALCRL,CCDC78,RYR1,GPER1,TRIM63,CLIC2,SLC6A8,EHD3,TRDN,MYOM3,GJC1,ITGA2,GTF…
BP	GO:0006936	muscle contraction	9.24e-05	70		SPX,MYL1,TNNC1,ACTA1,MYL2,MB,TNNT1,MYLPF,TNNC2,MYBPC1,MYH7,ANKRD2,SMPX,NEB,MYH2,MYH1,KLHL41,TPM4,TTN,CASQ2,DES,TCAP,ADORA1,CALD1,MYOT,CSRP3,ACTC1,MYBPC3,ATP2B1,ENO1,CD38,GAMT,LMOD2,CAMK2D,MYL10,SNTA1,ADRA2B,PLA2G6,ATP1B1,MYL9,MYL3,ATP1A1,MYOM1,PGAM2,TNNI1,ACTN2,SGCA,CALCRL,CCDC78,RYR1,GPER1,TRIM63,CLIC2,SLC6A8,EHD3,TRDN,MYOM3,GJC1,ITGA2,PDE4B,TMEM38B,HRC,NEDD4L,DMPK,KCNE5,FGF12,PRKACA,TMOD2,DTNA,…
BP	GO:0030239	myofibril assembly	0.000121342	24		ACTA1,MYL2,TNNT1,MYBPC1,KRT19,NEB,KLHL41,TTN,CASQ2,TCAP,CSRP3,ACTC1,MYBPC3,LMOD2,PRKAR1A,MYOM1,NRAP,ACTN2,CAPN3,LDB3,MYOM3,MYPN,OBSCN,TMOD2
BP	GO:0031032	actomyosin structure organization	0.000179596	45		ACTA1,MYL2,TNNT1,MYBPC1,KRT19,PIK3R1,MYOC,NEB,KLHL41,TTN,CASQ2,CD47,SDC4,TCAP,EPB41L3,CSRP3,ACTC1,MYBPC3,GPR65,LMOD2,EPB41L4B,CUL3,PRKAR1A,MYOM1,TESK1,RAPGEF3,NRAP,ACTN2,LPAR1,WNT11,CAPN3,TAC1,CDC42,LDB3,MYOM3,TGFBR1,TGFB3,VPS4A,APOA1,ARHGAP6,EPHA1,MYPN,OBSCN,CORO2B,TMOD2
BP	GO:0006403	RNA localization	0.00076125	48		NOP58,CCT2,SRSF2,CCT3,POM121,CCT6A,CCT8,CPSF2,CPSF6,CCT7,SRSF1,SRSF7,RAN,DKC1,DHX36,SFPQ,CHTOP,AGFG1,MVP,TST,XPOT,LTV1,NUP153,RANBP2,RUVBL1,G3BP2,TPR,ABCE1,RIOK2,SRSF3,HNRNPA3,NUP50,HNRNPU,ZNF385A,NUP85,NUP58,TGFBR2,RAE1,SDAD1,ATM,RBM27,ZC3H3,DHX9,XPO7,FMR1,HNRNPA1L2,CDC40,MAGOHB
BP	GO:0070252	actin-mediated cell contraction	0.000777913	30		MYL1,TNNC1,ACTA1,MYL2,TNNT1,TNNC2,MYBPC1,MYH7,NEB,MYH2,TPM4,TTN,DES,TCAP,ADORA1,ACTC1,MYBPC3,CAMK2D,SNTA1,PDPN,MYL3,ATP1A1,TNNI1,ACTN2,GJC1,PDE4B,NEDD4L,KCNE5,FGF12,MYH8
BP	GO:0030048	actin filament-based movement	0.00137396	33		MYL1,TNNC1,ACTA1,MYL2,TNNT1,TNNC2,MYBPC1,MYH7,NEB,MYH2,TPM4,TTN,DES,TCAP,ADORA1,ACTC1,MYBPC3,CAMK2D,SNTA1,PDPN,MYL3,ATP1A1,WASL,TNNI1,ACTN2,WIPF1,GJC1,PDE4B,TIGD5,NEDD4L,KCNE5,FGF12,MYH8
BP	GO:0045214	sarcomere organization	0.00139311	18		TNNT1,MYBPC1,KRT19,KLHL41,TTN,CASQ2,TCAP,CSRP3,MYBPC3,LMOD2,PRKAR1A,MYOM1,ACTN2,CAPN3,LDB3,MYOM3,MYPN,OBSCN
BP	GO:0035966	response to topologically incorrect protein	0.00168917	42		DNAJB11,HSP90B1,PIK3R1,THBS1,HSPA5,MANF,UBXN4,F12,BOK,RNF175,HSPB7,SERP1,TMBIM6,PDIA6,NFE2L2,HSPH1,SEC31A,HSPA4,SSR1,POMT2,DNAJC3,HSPA13,SDF2L1,ASNS,CUL3,PTPN2,SRPRB,ERP44,BAX,CREBRF,HSPB3,ATF6,DAB2IP,CUL7,TMEM129,EDEM3,DNAJB14,DNAJB2,EDEM2,HSPA14,HDAC6,EDEM1
BP	GO:1904816	positive regulation of protein localization to chromosome, telomeric region	0.00186273	8		CCT2,CCT3,CCT6A,CCT8,CCT7,DKC1,GNL3L,GNL3
BP	GO:0042692	muscle cell differentiation	0.00311613	67		ACTA1,MYL2,TNNT1,MYBPC1,KRT19,GATA6,GREM1,CD53,ANKRD2,ADGRB1,NEB,MESP1,KLHL41,TTN,CASQ2,TCAP,CTNNB1,MORF4L2,CSRP3,ACTC1,MYBPC3,ARRB2,MYOD1,PDCD4,LMOD2,SHH,MAMSTR,SEMA4C,MYOG,FGF10,ALPK3,PRKAR1A,MYOM1,NRAP,ACTN2,MYO18B,CYP26B1,MED28,GLMN,RBPMS2,HNRNPU,RYR1,GPER1,CAPN3,AVPR1A,MAPK11,RB1,CASP3,ANKRD17,CDC42,PTBP1,LDB3,KLF5,MYOM3,WFIKKN2,SYNE1,HDAC9,MYEF2,DMPK,BVES,MYPN,OBSCN,PPARA,KRAS,TMOD2,HEY2,MA…
BP	GO:0043501	skeletal muscle adaptation	0.00311613	12		TNNC1,ACTA1,TNNT1,MYH7,MYOC,MYOD1,MYOG,TNNI1,GTF2IRD2,TRIM63,GTF2IRD1,CAMK2G
BP	GO:0010927	cellular component assembly involved in morphogenesis	0.00317779	28		ACTA1,MYL2,TNNT1,MYBPC1,KRT19,NEB,KLHL41,TTN,CASQ2,TCAP,EPB41L3,CSRP3,ACTC1,MYBPC3,LMOD2,AGFG1,PRKAR1A,MYOM1,NRAP,ACTN2,TBPL1,CAPN3,LDB3,PHLDB1,MYOM3,MYPN,OBSCN,TMOD2
BP	GO:0060996	dendritic spine development	0.00317779	25		CDKL5,ACTR2,SHANK3,ARF6,DHX36,WNT7A,ASAP1,WASL,LPAR1,ACSL4,ITPKA,CDC42,SDK1,ZNF365,PAK2,SLC9A6,SRCIN1,HDAC2,SHANK2,FMR1,KALRN,HDAC6,EPHB1,PSEN1,DLG5
BP	GO:0033045	regulation of sister chromatid segregation	0.00317779	22		CTNNB1,ZNF207,CTCF,WAPL,SFPQ,FBXO5,BUB3,XRCC3,CUL3,TPR,RIOK2,HNRNPU,SPDL1,RB1,ATM,NAA10,KLHL22,NEK6,SMC5,TRIP13,NIPBL,APC
BP	GO:0006941	striated muscle contraction	0.00317779	37		MYL1,TNNC1,MYL2,MB,TNNT1,TNNC2,MYH7,SMPX,KLHL41,TTN,CASQ2,TCAP,ADORA1,CSRP3,ACTC1,MYBPC3,CAMK2D,SNTA1,ATP1B1,MYL3,ATP1A1,PGAM2,TNNI1,CCDC78,CLIC2,EHD3,GJC1,PDE4B,TMEM38B,HRC,NEDD4L,DMPK,KCNE5,FGF12,PRKACA,DTNA,MYH8
BP	GO:0051146	striated muscle cell differentiation	0.00317779	54		ACTA1,MYL2,TNNT1,MYBPC1,KRT19,GATA6,GREM1,CD53,ANKRD2,ADGRB1,NEB,MESP1,KLHL41,TTN,CASQ2,TCAP,MORF4L2,CSRP3,ACTC1,MYBPC3,ARRB2,MYOD1,LMOD2,SHH,MAMSTR,MYOG,ALPK3,PRKAR1A,MYOM1,NRAP,ACTN2,MYO18B,CYP26B1,HNRNPU,RYR1,CAPN3,AVPR1A,RB1,CASP3,LDB3,KLF5,MYOM3,WFIKKN2,HDAC9,MYEF2,DMPK,BVES,MYPN,OBSCN,PPARA,KRAS,TMOD2,HEY2,MAP2K4
BP	GO:0019216	regulation of lipid metabolic process	0.00488686	69		FASN,SCD,AADAC,MLXIPL,ELOVL6,NFKB1,LGALS12,ID2,PIK3R1,SNAI2,ANGPTL8,GLIPR1,PLIN5,APOC2,LSS,ADORA1,HMGCS1,TM7SF2,EEF1A2,RAN,GAL,NR1D2,SERPINA3,TXNRD1,SREBF1,NSMAF,ORMDL3,PEX11A,MLYCD,PLA2G6,TBL1XR1,ATP1A1,KPNB1,CREB1,RGL1,NFYB,PDK2,TGS1,FHL2,HSD17B13,ACACA,PNPLA2,GPER1,ABCD1,AVPR1A,RB1,SLA2,SLC27A1,ACADL,IRS1,HMGCR,DAB2IP,INSIG2,C1QTNF2,CHD9,CPT2,TSPO,FAM3A,PDP2,APOA1,TYSND1,AKT2,HELZ2,SCARB1,PPAR…
BP	GO:0030240	skeletal muscle thin filament assembly	0.00511391	8		ACTA1,MYBPC1,TTN,TCAP,ACTC1,MYBPC3,MYOM1,MYOM3
BP	GO:1904814	regulation of protein localization to chromosome, telomeric region	0.00511391	8		CCT2,CCT3,CCT6A,CCT8,CCT7,DKC1,GNL3L,GNL3
BP	GO:0055003	cardiac myofibril assembly	0.00527994	11		MYL2,MYBPC1,NEB,TTN,TCAP,CSRP3,ACTC1,MYBPC3,MYOM1,NRAP,MYOM3
BP	GO:0055002	striated muscle cell development	0.00527994	36		ACTA1,MYL2,TNNT1,MYBPC1,KRT19,NEB,KLHL41,TTN,CASQ2,TCAP,CSRP3,ACTC1,MYBPC3,MYOD1,LMOD2,MYOG,ALPK3,PRKAR1A,MYOM1,NRAP,ACTN2,MYO18B,HNRNPU,RYR1,CAPN3,LDB3,MYOM3,WFIKKN2,HDAC9,BVES,MYPN,OBSCN,PPARA,TMOD2,HEY2,MAP2K4
BP	GO:0060047	heart contraction	0.00578533	51		SPX,MYL1,TNNC1,MYL2,TNNT1,MYH7,S100A1,CACNG8,TTN,CASQ2,DES,TCAP,HSPB7,ADORA1,GCH1,CSRP3,ACTC1,MYBPC3,ATP2B1,ATP1B3,SREBF1,CAMK2D,SEMA3A,SNTA1,ATP1B1,MYL3,ATP1A1,JAK2,CACNB1,RYR1,ABCC9,AVPR1A,CLIC2,TAC1,EHD3,TRDN,GJC1,FXYD3,IRX5,KCNJ11,PDE4B,TMEM38B,HRC,NEDD4L,DMPK,KCNE5,BVES,FGF12,CACNB3,PRKACA,HEY2
BP	GO:0007015	actin filament organization	0.00578533	67		ACTA1,MYBPC1,ACTR3,MARCKS,EZR,RHOU,CAP1,HSP90B1,PIK3R1,LCP1,MYOC,NEB,GMFG,CAPZA1,TPM4,TTN,CD47,SDC4,ACTR2,TCAP,SHANK3,ARF6,SHROOM1,ACTC1,MYBPC3,GPR65,LMOD2,PFN4,GMFB,ARPC5,ESPNL,FSCN1,GBA2,HCLS1,IQGAP2,CUL3,MYOM1,WASL,TESK1,RAPGEF3,NRAP,SPTB,ACTN2,LPAR1,WNT11,WIPF1,CORO1C,JAK2,BCAR1,FSCN3,TAC1,CDC42,MYOM3,TGFBR1,TGFB3,KANK3,SYNPO,APOA1,ABI1,ARHGAP6,EPHA1,USH1C,CORO2B,TMOD2,HIP1R,TRIM27,CASS4
BP	GO:0051983	regulation of chromosome segregation	0.00582835	25		CTNNB1,ZNF207,CTCF,WAPL,CCDC36,SFPQ,FBXO5,BUB3,XRCC3,CUL3,KNSTRN,TPR,RIOK2,HNRNPU,SPDL1,RB1,CDC42,ATM,NAA10,KLHL22,NEK6,SMC5,TRIP13,NIPBL,APC
BP	GO:0006986	response to unfolded protein	0.00649806	36		DNAJB11,HSP90B1,PIK3R1,THBS1,HSPA5,MANF,UBXN4,BOK,RNF175,HSPB7,SERP1,TMBIM6,PDIA6,NFE2L2,HSPH1,SEC31A,HSPA4,SSR1,DNAJC3,HSPA13,ASNS,PTPN2,SRPRB,ERP44,BAX,CREBRF,HSPB3,ATF6,DAB2IP,CUL7,TMEM129,EDEM3,DNAJB2,EDEM2,HSPA14,EDEM1
BP	GO:0033044	regulation of chromosome organization	0.00649806	59		CTR9,CCT2,SNAI2,CCT3,CCT6A,CCT8,XRCC5,CTNNB1,ZNF207,CCT7,UBE2N,DKC1,GNL3L,DHX36,GNL3,SREBF1,CTCF,WAPL,SFPQ,CHTOP,TLK1,CAMK2D,UBE2B,FBXO5,BUB3,HNRNPC,SENP6,XRCC3,CUL3,SET,TPR,RIOK2,TNKS2,HNRNPU,SPDL1,RB1,HNRNPD,WBP2,ATM,NAA10,KLHL22,NEK6,FOXP3,SMC5,MAPT,RTF1,TRIP13,ING2,RNF4,PPHLN1,KDM5A,FMR1,MIER1,NIPBL,SHCBP1L,APC,TINF2,GCG,DNMT3B
BP	GO:0050684	regulation of mRNA processing	0.0073428	30		CTR9,SRSF2,HNRNPK,MBNL1,PRPF19,TRA2B,CPSF6,SRSF1,SRSF7,WTAP,SRSF10,DHX36,MYOD1,PAPOLA,SRPK3,NUDT21,SON,SREK1,SRSF3,RBMX,HNRNPU,PTBP1,RBMXL1,ZC3H3,DHX9,SRPK1,SUPT5H,FMR1,SAFB,SMU1
BP	GO:0015931	nucleobase-containing compound transport	0.00744018	45		SRSF2,POM121,CPSF2,CPSF6,ADORA1,SRSF1,SRSF7,RAN,SFPQ,CHTOP,AGFG1,MVP,TST,XPOT,LTV1,SLC33A1,NUP153,SLC25A24,SLC25A42,RANBP2,SLC29A4,G3BP2,TPR,ABCE1,RIOK2,SRSF3,HNRNPA3,NUP50,HNRNPU,ABCD1,NUP85,NUP58,TGFBR2,RAE1,SDAD1,SLC29A1,RBM27,ZC3H3,DHX9,XPO7,FMR1,HNRNPA1L2,CDC40,MAGOHB,SLC35B4
BP	GO:0034976	response to endoplasmic reticulum stress	0.00744018	51		SEL1L2,DNAJB11,HSP90B1,PIK3R1,UFC1,THBS1,HSPA5,MANF,UBXN4,BOK,RNF175,SERP1,TMBIM6,PDIA6,NFE2L2,PDIA4,SEC31A,ERP29,CASP4,PDIA3,SGTB,TMUB1,SSR1,FBXO17,POMT2,DNAJC3,UBQLN2,HSPA13,SDF2L1,ASNS,PLA2G6,PTPN2,SRPRB,ERP44,BAX,UBE2J1,CREBRF,UBE2K,UFM1,ATF6,TRAF2,DAB2IP,CUL7,TMEM129,TNFRSF10B,EDEM3,DNAJB14,DNAJB2,EDEM2,EDEM1,PDX1
BP	GO:0016051	carbohydrate biosynthetic process	0.00827148	41		HAS1,NFKB1,FAM3C,CRY1,ENO3,ALDOC,GYS2,CSGALNACT2,ENO1,FUT3,GYG1,CSGALNACT1,PGK1,PPP1CB,CLTC,PTPN2,PGAM2,PGAM1,RANBP2,PDK2,SLC25A10,GCK,GPER1,B3GNT6,GPD2,IRS1,PHKG1,DYRK2,MGAT2,CHST11,C1QTNF2,FAM3A,B3GALNT1,ST6GALNAC1,AKT2,PPARA,PTH,GCG,GOT2,SLC35B4,SORD
BP	GO:0070198	protein localization to chromosome, telomeric region	0.00827148	11		CCT2,CCT3,CCT6A,CCT8,XRCC5,CCT7,DKC1,GNL3L,GNL3,TNKS2,TINF2
BP	GO:2001252	positive regulation of chromosome organization	0.0098198	35		CTR9,CCT2,SNAI2,CCT3,CCT6A,CCT8,XRCC5,CTNNB1,CCT7,UBE2N,DKC1,DHX36,GNL3,SREBF1,SFPQ,CHTOP,CUL3,TPR,TNKS2,HNRNPU,RB1,HNRNPD,WBP2,ATM,FOXP3,SMC5,RTF1,ING2,PPHLN1,FMR1,MIER1,NIPBL,SHCBP1L,GCG,DNMT3B
BP	GO:0003015	heart process	0.0102624	51		SPX,MYL1,TNNC1,MYL2,TNNT1,MYH7,S100A1,CACNG8,TTN,CASQ2,DES,TCAP,HSPB7,ADORA1,GCH1,CSRP3,ACTC1,MYBPC3,ATP2B1,ATP1B3,SREBF1,CAMK2D,SEMA3A,SNTA1,ATP1B1,MYL3,ATP1A1,JAK2,CACNB1,RYR1,ABCC9,AVPR1A,CLIC2,TAC1,EHD3,TRDN,GJC1,FXYD3,IRX5,KCNJ11,PDE4B,TMEM38B,HRC,NEDD4L,DMPK,KCNE5,BVES,FGF12,CACNB3,PRKACA,HEY2
BP	GO:0051236	establishment of RNA localization	0.0102624	38		SRSF2,POM121,CPSF2,CPSF6,SRSF1,SRSF7,RAN,SFPQ,CHTOP,AGFG1,MVP,TST,XPOT,LTV1,NUP153,RANBP2,G3BP2,TPR,ABCE1,RIOK2,SRSF3,HNRNPA3,NUP50,HNRNPU,NUP85,NUP58,TGFBR2,RAE1,SDAD1,ATM,RBM27,ZC3H3,DHX9,XPO7,FMR1,HNRNPA1L2,CDC40,MAGOHB
BP	GO:0000819	sister chromatid segregation	0.0102624	37		SMC3,TOP2B,KIF25,TTN,CTNNB1,ZNF207,SMC4,RAN,CTCF,WAPL,ANKRD53,SFPQ,FBXO5,NAA50,BUB3,XRCC3,CUL3,KPNB1,KNSTRN,TPR,RIOK2,TUBG2,HNRNPU,SPDL1,RB1,ATM,NAA10,KLHL22,NEK6,VPS4A,SMC5,TRIP13,POGZ,KIF18B,NSL1,NIPBL,APC
BP	GO:0014866	skeletal myofibril assembly	0.0102624	8		ACTA1,MYBPC1,TTN,TCAP,ACTC1,MYBPC3,MYOM1,MYOM3
BP	GO:1903311	regulation of mRNA metabolic process	0.0134443	55		CTR9,HNRNPA0,SRSF2,PLEKHN1,HNRNPK,TOB1,MBNL1,PRPF19,TRA2B,ANP32A,CPSF6,YTHDF2,FASTKD1,SRSF1,SRSF7,WTAP,SRSF10,DHX36,MYOD1,PSMA4,NANOS3,SERBP1,PAPOLA,HNRNPC,SRPK3,NUDT21,SET,HNRNPR,SON,E2F1,SREK1,SRSF3,TNPO1,RBMX,HNRNPU,SYNCRIP,PSMA1,CNOT8,PSME4,METTL14,HNRNPD,SECISBP2,PTBP1,PKP1,YTHDF3,RBMXL1,ZC3H3,MYEF2,DHX9,SRPK1,ZC3HAV1,SUPT5H,FMR1,SAFB,SMU1
BP	GO:0000070	mitotic sister chromatid segregation	0.0139172	31		KIF25,TTN,ZNF207,SMC4,RAN,ANKRD53,FBXO5,NAA50,BUB3,XRCC3,CUL3,KPNB1,KNSTRN,TPR,RIOK2,TUBG2,HNRNPU,SPDL1,RB1,ATM,NAA10,KLHL22,NEK6,VPS4A,SMC5,TRIP13,POGZ,KIF18B,NSL1,NIPBL,APC
BP	GO:0050657	nucleic acid transport	0.0139172	37		SRSF2,POM121,CPSF2,CPSF6,SRSF1,SRSF7,RAN,SFPQ,CHTOP,AGFG1,MVP,TST,XPOT,LTV1,NUP153,RANBP2,G3BP2,TPR,ABCE1,RIOK2,SRSF3,HNRNPA3,NUP50,HNRNPU,NUP85,NUP58,TGFBR2,RAE1,SDAD1,RBM27,ZC3H3,DHX9,XPO7,FMR1,HNRNPA1L2,CDC40,MAGOHB
BP	GO:0050658	RNA transport	0.0139172	37		SRSF2,POM121,CPSF2,CPSF6,SRSF1,SRSF7,RAN,SFPQ,CHTOP,AGFG1,MVP,TST,XPOT,LTV1,NUP153,RANBP2,G3BP2,TPR,ABCE1,RIOK2,SRSF3,HNRNPA3,NUP50,HNRNPU,NUP85,NUP58,TGFBR2,RAE1,SDAD1,RBM27,ZC3H3,DHX9,XPO7,FMR1,HNRNPA1L2,CDC40,MAGOHB
BP	GO:0055001	muscle cell development	0.0139172	36		ACTA1,MYL2,TNNT1,MYBPC1,KRT19,NEB,KLHL41,TTN,CASQ2,TCAP,CSRP3,ACTC1,MYBPC3,MYOD1,LMOD2,MYOG,ALPK3,PRKAR1A,MYOM1,NRAP,ACTN2,MYO18B,HNRNPU,RYR1,CAPN3,LDB3,MYOM3,WFIKKN2,HDAC9,BVES,MYPN,OBSCN,PPARA,TMOD2,HEY2,MAP2K4
BP	GO:0033047	regulation of mitotic sister chromatid segregation	0.0139172	18		ZNF207,FBXO5,BUB3,XRCC3,CUL3,TPR,RIOK2,HNRNPU,SPDL1,RB1,ATM,NAA10,KLHL22,NEK6,SMC5,TRIP13,NIPBL,APC
BP	GO:0046394	carboxylic acid biosynthetic process	0.0179679	72		FASN,SCD,HIF1A,HAS1,MLXIPL,ELOVL6,SLC27A2,NFKB1,ALDH1A3,OSBPL9,LDHC,POM121,ENO3,APOC2,ALDOC,GCH1,MGLL,GPT,FADS2,ENO1,GAMT,ALOX5AP,GPT2,DSE,ASNSD1,GATM,ASPG,PGK1,HAAO,MLYCD,MYOG,ASNS,NUP153,CLTC,MCAT,AKR1D1,PGAM2,PGAM1,CYP46A1,RANBP2,BCAT1,TPR,GCK,DECR2,NUP50,ACACA,ABCD1,AVPR1A,CSPG4,SLC2A6,NUP85,HOGA1,NUP58,NAT8L,ACADL,BCAN,RAE1,ACSM5,INSIG2,CYP3A4,DPYD,ABHD2,AGXT,NAALAD2,PPARA,MTRR,PLP1,OGDH,GOT…
BP	GO:0098813	nuclear chromosome segregation	0.0184182	46		ACTR3,SMC3,TOP2B,KIF25,TTN,ACTR2,GEM,CTNNB1,ZNF207,SMC4,RAN,CTCF,WAPL,ANKRD53,CCDC36,SFPQ,UBE2B,FBXO5,NAA50,BUB3,XRCC3,CUL3,KPNB1,KNSTRN,TPR,RIOK2,TUBG2,SYCE1L,HNRNPU,SPDL1,RB1,CDC42,ATM,NAA10,KLHL22,NEK6,VPS4A,SMC5,TRIP13,POGZ,RNF212,KIF18B,NSL1,HELQ,NIPBL,APC
BP	GO:0016053	organic acid biosynthetic process	0.0184182	72		FASN,SCD,HIF1A,HAS1,MLXIPL,ELOVL6,SLC27A2,NFKB1,ALDH1A3,OSBPL9,LDHC,POM121,ENO3,APOC2,ALDOC,GCH1,MGLL,GPT,FADS2,ENO1,GAMT,ALOX5AP,GPT2,DSE,ASNSD1,GATM,ASPG,PGK1,HAAO,MLYCD,MYOG,ASNS,NUP153,CLTC,MCAT,AKR1D1,PGAM2,PGAM1,CYP46A1,RANBP2,BCAT1,TPR,GCK,DECR2,NUP50,ACACA,ABCD1,AVPR1A,CSPG4,SLC2A6,NUP85,HOGA1,NUP58,NAT8L,ACADL,BCAN,RAE1,ACSM5,INSIG2,CYP3A4,DPYD,ABHD2,AGXT,NAALAD2,PPARA,MTRR,PLP1,OGDH,GOT…
BP	GO:1903405	protein localization to nuclear body	0.018516	6		CCT2,CCT3,CCT6A,CCT8,CCT7,DKC1
BP	GO:1904851	positive regulation of establishment of protein localization to telomere	0.018516	6		CCT2,CCT3,CCT6A,CCT8,CCT7,DKC1
BP	GO:1904867	protein localization to Cajal body	0.018516	6		CCT2,CCT3,CCT6A,CCT8,CCT7,DKC1
BP	GO:0043484	regulation of RNA splicing	0.0204257	28		PIK3R1,SRSF2,HNRNPF,HNRNPK,MBNL1,PRPF19,TRA2B,TMBIM6,SRSF1,SRSF7,WTAP,SRSF10,MYOD1,SON,SREK1,SRSF3,PTBP3,RBMX,HNRNPU,RBM22,PTBP1,RBMXL1,RRP1B,HNRNPLL,AFF2,SRPK1,FMR1,SMU1
BP	GO:0097193	intrinsic apoptotic signaling pathway	0.0243185	49		IFI16,HIF1A,LGALS12,GSKIP,PIK3R1,ANKRD2,SNAI2,CD44,BOK,HNRNPK,CYP1B1,TMBIM6,NFE2L2,PHLDA3,ERP29,CASP4,TMEM161A,ENO1,IVNS1ABP,DAPK2,SFPQ,TOPORS,PLAUR,MCL1,DDX3X,CUL3,PTPN2,PDK2,E2F1,BAX,JAK2,BCLAF1,TP53BP2,RAD9A,ZNF385A,CASP3,UBE2K,DYRK2,RRN3,ATM,TRAF2,DAB2IP,MAPK7,TNFRSF10B,CASP14,MAPK8IP1,ING2,CASP2,PDX1
BP	GO:0008380	RNA splicing	0.0243185	72		PIK3R1,HNRNPA0,SRSF2,CCAR1,HNRNPF,CLNS1A,HNRNPK,MBNL1,PRPF19,CPSF2,TRA2B,ZRANB2,SNRNP40,SNRPB2,TMBIM6,SRSF1,SRSF7,WTAP,SRSF10,LSM5,GTF2F2,MYOD1,IVNS1ABP,PPP2CA,SNRPD1,SFPQ,PAPOLA,HNRNPC,PPIL1,SRPK3,PRPF40A,SF3B1,NUDT21,HNRNPR,SON,TGS1,HNRNPH3,SREK1,SRSF3,PTBP3,HNRNPA3,RBMX,HNRNPU,PPP4R2,PRPF38B,RBM22,SYNCRIP,PPIH,CWC15,METTL14,HNRNPD,SREK1IP1,FAM98B,PTBP1,RNF113B,SNRPE,RBMXL1,RRP1B,SNRPB,HNRNPLL,…
BP	GO:0007059	chromosome segregation	0.0266451	53		ACTR3,SMC3,TOP2B,TOP1,KIF25,TTN,ACTR2,GEM,CTNNB1,ZNF207,SMC4,RAN,CTCF,WAPL,ANKRD53,CCDC36,SFPQ,TLK1,UBE2B,FBXO5,NAA50,BUB3,XRCC3,DDX3X,CUL3,KPNB1,KNSTRN,TPR,RIOK2,RECQL5,TUBG2,TOP3A,SYCE1L,HNRNPU,SPDL1,RB1,CDC42,ATM,NAA10,KLHL22,NEK6,VPS4A,SMC5,TRIP13,POGZ,RNF212,KIF18B,SRPK1,NSL1,HELQ,TOP3B,NIPBL,APC
BP	GO:0010737	protein kinase A signaling	0.0280918	11		EZR,LCP1,TTN,GAL,PRKACG,MYOM1,PDE4A,PRKACB,ADGRV1,PRKACA,GCG
BP	GO:0048747	muscle fiber development	0.0295016	17		ACTA1,MYL2,MYBPC1,NEB,KLHL41,TTN,TCAP,MYBPC3,MYOD1,MYOG,MYOM1,NRAP,MYO18B,RYR1,MYOM3,WFIKKN2,HDAC9
BP	GO:0071214	cellular response to abiotic stimulus	0.0295016	54		IFI16,NFKB1,PIK3R1,CRY1,HSPA5,SNAI2,FAS,CYBA,METAP2,SLC2A4,AQP5,GADD45A,XRCC5,NAMPT,DHX36,TMEM161A,CAB39,MAP3K2,SCX,OPN3,SDE2,MYOG,SLC38A2,DDX3X,ATP1A1,CASP1,PALM,TANK,BAX,WNT11,RAD9A,PCNA,CARD16,CAPN3,AVPR1A,CASP3,TNFRSF8,POLE3,TLR7,ATM,ITGA2,DNM2,TSPO,ASCL1,TNFRSF10B,AKT2,FMR1,SLC12A6,NIPBL,CASP2,GPLD1,CREBBP,CNGA1,MAP2K4
BP	GO:0104004	cellular response to environmental stimulus	0.0295016	54		IFI16,NFKB1,PIK3R1,CRY1,HSPA5,SNAI2,FAS,CYBA,METAP2,SLC2A4,AQP5,GADD45A,XRCC5,NAMPT,DHX36,TMEM161A,CAB39,MAP3K2,SCX,OPN3,SDE2,MYOG,SLC38A2,DDX3X,ATP1A1,CASP1,PALM,TANK,BAX,WNT11,RAD9A,PCNA,CARD16,CAPN3,AVPR1A,CASP3,TNFRSF8,POLE3,TLR7,ATM,ITGA2,DNM2,TSPO,ASCL1,TNFRSF10B,AKT2,FMR1,SLC12A6,NIPBL,CASP2,GPLD1,CREBBP,CNGA1,MAP2K4
BP	GO:0030241	skeletal muscle myosin thick filament assembly	0.0295016	6		MYBPC1,TTN,TCAP,MYBPC3,MYOM1,MYOM3
BP	GO:0070203	regulation of establishment of protein localization to telomere	0.0295016	6		CCT2,CCT3,CCT6A,CCT8,CCT7,DKC1
BP	GO:0071688	striated muscle myosin thick filament assembly	0.0295016	6		MYBPC1,TTN,TCAP,MYBPC3,MYOM1,MYOM3
BP	GO:0009166	nucleotide catabolic process	0.0295016	34		HIF1A,MLXIPL,HPRT1,PNP,POM121,ENO3,ALDOC,SAMHD1,ENO1,PGK1,MBD4,MLYCD,MYOG,NUP153,PDE1A,PGAM2,PGAM1,RANBP2,TPR,GCK,NEIL1,NUP50,ABCD1,PDE4A,SLC2A6,NUP85,NUP58,RAE1,DCTPP1,AMPD3,PDE4B,PPARA,OGDH,PSEN1
BP	GO:0032239	regulation of nucleobase-containing compound transport	0.0295016	7		CPSF6,ADORA1,NUP153,TPR,RIOK2,RBM27,DHX9
BP	GO:0046321	positive regulation of fatty acid oxidation	0.0295016	7		PLIN5,MLYCD,ABCD1,IRS1,C1QTNF2,AKT2,PPARA
BP	GO:1904874	positive regulation of telomerase RNA localization to Cajal body	0.0295016	7		CCT2,CCT3,CCT6A,CCT8,CCT7,DKC1,RUVBL1
BP	GO:0070936	protein K48-linked ubiquitination	0.0295016	15		TNFAIP3,NMI,UBE2B,TOPORS,UBE2D2,UBE2D1,RNF115,UBE2H,BIRC2,UBE2K,DTX3L,RNF216,NEDD4L,RNF4,RNF187
BP	GO:0006090	pyruvate metabolic process	0.0295016	30		HIF1A,MLXIPL,LDHC,POM121,ENO3,ALDOC,ENO1,PGK1,MYOG,NUP153,PGAM2,PGAM1,RANBP2,PDK2,TPR,SLC16A8,GCK,NUP50,SLC2A6,NUP85,HOGA1,NUP58,RAE1,PDHA2,PDP2,AGXT,PPARA,OGDH,ME3,PSEN1
BP	GO:0032147	activation of protein kinase activity	0.0295016	54		IL18,GREM1,THBS1,PTPRC,MLKL,GADD45A,MAP4K4,ADORA1,OSBPL8,MDFIC,UBE2N,ADAM9,MAP3K8,ERP29,CAB39,MAP3K2,PRKACG,PRRC1,DUSP9,ADRA2B,FGF10,MAP3K7,LPAR3,PRKAR1A,MAP4K5,IRAK2,LPAR1,WNT11,NEK4,JAK2,NTRK3,RAF1,STK4,MAPK11,CSPG4,RIPK2,TGFBR2,TAB2,PAK2,ADCY6,TRAF2,DUSP7,TGFBR1,DAB2IP,TGFB3,C1QTNF2,TNFRSF10B,NEK1,PRKACB,IL4,PRKACA,NOD1,PSEN1,MAP2K4
BP	GO:0050996	positive regulation of lipid catabolic process	0.0300417	9		AADAC,PLIN5,APOC2,ADORA1,PNPLA2,ABCD1,IRS1,AKT2,PPARA
BP	GO:0016570	histone modification	0.0327644	69		CTR9,HAT1,SNAI2,GTF2B,CTNNB1,MORF4L2,BAZ1A,UBE2N,ACTL6A,SREBF1,CTCF,MYOD1,SFPQ,CHTOP,CAMK2D,UBE2B,NAA50,VRK1,MAP3K7,RYBP,TBL1XR1,ATXN7,SET,SUZ12,RUVBL1,MSL2,JAK2,PER1,DTX3L,POLE3,WBP2,USP15,ATM,RLF,KDM8,SETD6,FOXP3,HDAC11,HDAC9,HDAC2,USP22,KDM5C,RTF1,ING2,HSF4,MTA2,KDM4B,KMT5B,TET3,KDM5A,KDM1B,TAF6L,FMR1,USP51,ING3,KAT6A,MIER1,PPP5C,NIPBL,SIRT3,KMT2D,HDAC6,GCG,CREBBP,BAP1,RAG1,EZH1,WDR82,DNMT3B
BP	GO:0030071	regulation of mitotic metaphase/anaphase transition	0.0327644	14		ZNF207,FBXO5,BUB3,XRCC3,CUL3,TPR,RIOK2,SPDL1,RB1,ATM,KLHL22,NEK6,TRIP13,APC
BP	GO:0051496	positive regulation of stress fiber assembly	0.0327644	14		MYOC,CD47,SDC4,GPR65,TESK1,RAPGEF3,LPAR1,WNT11,TAC1,CDC42,TGFBR1,TGFB3,APOA1,EPHA1
BP	GO:0014888	striated muscle adaptation	0.0334635	15		TNNC1,ACTA1,TNNT1,GATA6,MYH7,MYOC,TCAP,MYOD1,MYOG,TNNI1,GTF2IRD2,TRIM63,GTF2IRD1,CAMK2G,HEY2
BP	GO:0031331	positive regulation of cellular catabolic process	0.0376446	57		HIF1A,AADAC,MLXIPL,EZR,TNFAIP3,PLEKHN1,CTSC,TRIB1,PLIN5,APOC2,RNF19A,TOB1,YTHDF2,NFE2L2,ADAM9,GNAI3,DHX36,FOXO3,NANOS3,UBQLN2,TRIM22,MAP3K7,HNRNPR,BAX,PNPLA2,ABCD1,CNOT8,ADAM8,RIPK2,METTL14,HNRNPD,DTX3L,CSNK1A1,IRS1,ATM,YTHDF3,DAB2IP,MID2,RAB12,NKD2,AKT2,ZC3HAV1,SUPT5H,IL4,FMR1,PPARA,DNAJB2,PAFAH1B2,MEFV,EDEM2,SMCR8,NOD1,HDAC6,GPLD1,EDEM1,PSEN1,SOCS4
BP	GO:0016569	covalent chromatin modification	0.0391756	71		CTR9,HAT1,SNAI2,GTF2B,CTNNB1,MORF4L2,BAZ1A,UBE2N,CHD1,ACTL6A,SREBF1,CTCF,MYOD1,SFPQ,CHTOP,CAMK2D,UBE2B,NAA50,VRK1,MAP3K7,RYBP,TBL1XR1,ATXN7,SET,SUZ12,RUVBL1,MSL2,JAK2,PER1,DTX3L,POLE3,WBP2,USP15,ATM,RLF,KDM8,SETD6,FOXP3,HDAC11,HDAC9,HDAC2,USP22,KDM5C,RTF1,ING2,HSF4,PPHLN1,MTA2,KDM4B,KMT5B,TET3,KDM5A,KDM1B,TAF6L,FMR1,USP51,ING3,KAT6A,MIER1,PPP5C,NIPBL,SIRT3,KMT2D,HDAC6,GCG,CREBBP,BAP1,RAG1,EZH1,WD…
BP	GO:0009108	coenzyme biosynthetic process	0.0392574	44		FASN,SCD,HIF1A,MLXIPL,ELOVL6,RFK,POM121,ENO3,ALDOC,NAMPT,PPT1,GCH1,MAT2A,NMRK2,ENO1,PGK1,HAAO,MLYCD,MYOG,NUP153,PGAM2,PGAM1,RANBP2,PDK2,TPR,GCK,ACSL4,NUP50,ACACA,PPTC7,SLC2A6,NUP85,GPHN,NUP58,PPCDC,RAE1,PDHA2,PDP2,SPR,PPARA,COQ6,OGDH,COQ2,PSEN1
BP	GO:0062012	regulation of small molecule metabolic process	0.0409212	69		FASN,SCD,HIF1A,MLXIPL,ELOVL6,NFKB1,FAM3C,CRY1,SNAI2,ODC1,POM121,PLIN5,APOC2,LSS,HMGCS1,TM7SF2,RAN,SREBF1,ENO1,PSMA4,PGK1,PPP1CB,MLYCD,MYOG,NUP153,CLTC,PTPN2,OAZ3,KPNB1,PGAM1,RANBP2,NFYB,PDK2,TPR,GCK,NUP50,ACACA,GPER1,ABCD1,RCVRN,AVPR1A,PPTC7,SLC2A6,NUP85,PSMA1,NUP58,DNAJC30,DUSP12,PSME4,ACADL,IRS1,DYRK2,RAE1,HMGCR,INSIG2,C1QTNF2,TSPO,FAM3A,NOS2,PDP2,TYSND1,AKT2,IL4,PPARA,PTH,GPLD1,GCG,SLC35B4,PSE…
BP	GO:0060048	cardiac muscle contraction	0.0409212	27		MYL1,TNNC1,MYL2,TNNT1,MYH7,TTN,CASQ2,TCAP,ADORA1,CSRP3,ACTC1,MYBPC3,CAMK2D,SNTA1,ATP1B1,MYL3,ATP1A1,CLIC2,EHD3,GJC1,PDE4B,TMEM38B,HRC,NEDD4L,KCNE5,FGF12,PRKACA
BP	GO:0045088	regulation of innate immune response	0.041843	68		IFI16,CTSL,LY96,NFKB1,HSP90B1,BIRC3,CTSS,TNFAIP3,CYBA,S100A1,RPS6KA3,PLSCR1,XRCC5,YTHDF2,SAMHD1,UBE2N,LSM14A,ARRB2,NMI,PRKACG,PSMA4,IFNGR2,PIK3AP1,SFPQ,FFAR2,TLR1,UBE2D2,MAP3K7,MFHAS1,PTPN2,UBE2D1,TANK,IRAK2,ABCE1,SFTPD,FBXW11,JAK2,BIRC2,RAF1,RAB11FIP2,ANKRD17,PSMA1,ADAM8,RIPK2,TAB2,PSME4,UBE2K,ERAP1,TLR7,WDFY1,PAK2,TRIM6,YTHDF3,DAB2IP,FAM3A,APPL1,HEXIM1,LAG3,ULBP1,PRKACB,DHX9,TKFC,MUC4,KRAS,PRKA…
BP	GO:0031034	myosin filament assembly	0.041843	6		MYBPC1,TTN,TCAP,MYBPC3,MYOM1,MYOM3
BP	GO:0070202	regulation of establishment of protein localization to chromosome	0.041843	6		CCT2,CCT3,CCT6A,CCT8,CCT7,DKC1
BP	GO:1990173	protein localization to nucleoplasm	0.041843	6		CCT2,CCT3,CCT6A,CCT8,CCT7,DKC1
BP	GO:1901292	nucleoside phosphate catabolic process	0.0422552	34		HIF1A,MLXIPL,HPRT1,PNP,POM121,ENO3,ALDOC,SAMHD1,ENO1,PGK1,MBD4,MLYCD,MYOG,NUP153,PDE1A,PGAM2,PGAM1,RANBP2,TPR,GCK,NEIL1,NUP50,ABCD1,PDE4A,SLC2A6,NUP85,NUP58,RAE1,DCTPP1,AMPD3,PDE4B,PPARA,OGDH,PSEN1
BP	GO:1902099	regulation of metaphase/anaphase transition of cell cycle	0.0431436	14		ZNF207,FBXO5,BUB3,XRCC3,CUL3,TPR,RIOK2,SPDL1,RB1,ATM,KLHL22,NEK6,TRIP13,APC
BP	GO:0051188	cofactor biosynthetic process	0.0444957	52		FASN,SCD,HIF1A,MLXIPL,ELOVL6,RFK,CYBA,POM121,ENO3,CYBB,ALDOC,NAMPT,PPT1,GCH1,NFE2L2,MAT2A,GCLM,NMRK2,ENO1,PGK1,HAAO,MLYCD,MYOG,NUP153,PGAM2,PGAM1,RANBP2,PDK2,TPR,GCK,ACSL4,NUP50,ACACA,MMAB,PPTC7,SLC2A6,NUP85,GPHN,NUP58,PPCDC,RAE1,PDHA2,TSPO,PDP2,SPR,PPARA,COQ6,DUOX1,OGDH,IREB2,COQ2,PSEN1
BP	GO:0030433	ubiquitin-dependent ERAD pathway	0.0444957	18		SEL1L2,HSP90B1,HSPA5,UBXN4,RNF175,NFE2L2,SGTB,TMUB1,FBXO17,UBQLN2,HSPA13,UBE2J1,TMEM129,EDEM3,DNAJB14,DNAJB2,EDEM2,EDEM1
BP	GO:0090208	positive regulation of triglyceride metabolic process	0.0444957	8		AADAC,PLIN5,APOC2,SREBF1,PNPLA2,SLC27A1,SCARB1,GPLD1
BP	GO:0014706	striated muscle tissue development	0.0444957	60		TNNC1,ACTA1,MYL2,MYLPF,MYBPC1,GATA6,MYH7,GREM1,ID2,ANKRD2,NEB,MESP1,KLHL41,TTN,XIRP2,TCAP,CTNNB1,NR1D2,CSRP3,ACTC1,MYBPC3,ARRB2,MYOD1,SHH,HAND1,SCX,MYOG,ALPK3,MYL3,SOX15,SRPK3,PRKAR1A,MYOM1,TNNI1,CREB1,FGF8,NRAP,ACTN2,MYO18B,HEYL,CYP26B1,NDRG4,HNRNPU,RYR1,MAPK11,RB1,TGFBR2,KLF5,MYOM3,GJC1,KCNAB1,HMGCR,TGFBR1,SOX11,HDAC9,BVES,PPARA,EPHB1,HEY2,MAP2K4
BP	GO:0051017	actin filament bundle assembly	0.0444957	29		MARCKS,EZR,HSP90B1,PIK3R1,LCP1,MYOC,CD47,SDC4,SHANK3,SHROOM1,GPR65,ESPNL,FSCN1,CUL3,TESK1,RAPGEF3,LPAR1,WNT11,FSCN3,TAC1,CDC42,TGFBR1,TGFB3,SYNPO,APOA1,ARHGAP6,EPHA1,USH1C,CORO2B
BP	GO:0002224	toll-like receptor signaling pathway	0.0444957	28		CTSL,LY96,HSP90B1,BIRC3,CTSS,TNFAIP3,CYBA,S100A1,RPS6KA3,ARRB2,PIK3AP1,TLR1,UBE2D2,MAP3K7,MFHAS1,UBE2D1,TANK,IRAK2,SFTPD,BIRC2,RAB11FIP2,RIPK2,TAB2,TLR7,WDFY1,DAB2IP,APPL1,REG3G
BP	GO:0002218	activation of innate immune response	0.0444957	51		IFI16,CTSL,LY96,NFKB1,HSP90B1,BIRC3,CTSS,TNFAIP3,CYBA,S100A1,RPS6KA3,XRCC5,UBE2N,LSM14A,ARRB2,PRKACG,PSMA4,PIK3AP1,SFPQ,FFAR2,TLR1,UBE2D2,MAP3K7,MFHAS1,UBE2D1,TANK,IRAK2,SFTPD,FBXW11,BIRC2,RAF1,RAB11FIP2,ANKRD17,PSMA1,RIPK2,TAB2,PSME4,TLR7,WDFY1,PAK2,DAB2IP,APPL1,HEXIM1,PRKACB,TKFC,MUC4,KRAS,PRKACA,NOD1,CREBBP,REG3G
BP	GO:0072330	monocarboxylic acid biosynthetic process	0.0452493	54		FASN,SCD,HIF1A,MLXIPL,ELOVL6,SLC27A2,ALDH1A3,OSBPL9,LDHC,POM121,ENO3,APOC2,ALDOC,MGLL,FADS2,ENO1,ALOX5AP,DSE,ASNSD1,PGK1,MLYCD,MYOG,ASNS,NUP153,MCAT,AKR1D1,PGAM2,PGAM1,CYP46A1,RANBP2,TPR,GCK,DECR2,NUP50,ACACA,ABCD1,AVPR1A,CSPG4,SLC2A6,NUP85,HOGA1,NUP58,ACADL,BCAN,RAE1,ACSM5,INSIG2,CYP3A4,ABHD2,AGXT,PPARA,PLP1,OGDH,PSEN1
BP	GO:0051784	negative regulation of nuclear division	0.0457992	15		KIF25,ZNF207,FBXO5,BUB3,XRCC3,PRKAR1A,TPR,SPDL1,ATM,NAA10,KLHL22,FBXO43,TRIP13,TOM1L2,APC
BP	GO:0007091	metaphase/anaphase transition of mitotic cell cycle	0.0457992	14		ZNF207,FBXO5,BUB3,XRCC3,CUL3,TPR,RIOK2,SPDL1,RB1,ATM,KLHL22,NEK6,TRIP13,APC
BP	GO:0032210	regulation of telomere maintenance via telomerase	0.0457992	14		CCT2,CCT3,CCT6A,CCT8,XRCC5,CTNNB1,CCT7,DKC1,GNL3L,HNRNPC,TNKS2,HNRNPU,ATM,TINF2
BP	GO:0050994	regulation of lipid catabolic process	0.0457992	14		AADAC,LGALS12,PLIN5,APOC2,ADORA1,MLYCD,PNPLA2,ABCD1,IRS1,TYSND1,AKT2,SCARB1,PPARA,GPLD1
BP	GO:0042866	pyruvate biosynthetic process	0.0457992	24		HIF1A,MLXIPL,POM121,ENO3,ALDOC,ENO1,PGK1,MYOG,NUP153,PGAM2,PGAM1,RANBP2,TPR,GCK,NUP50,SLC2A6,NUP85,HOGA1,NUP58,RAE1,AGXT,PPARA,OGDH,PSEN1
BP	GO:0019319	hexose biosynthetic process	0.0457992	20		FAM3C,CRY1,ENO3,ALDOC,ENO1,PGK1,PTPN2,PGAM2,PGAM1,RANBP2,PDK2,SLC25A10,GCK,GPD2,FAM3A,PPARA,GCG,GOT2,SLC35B4,SORD
BP	GO:1903312	negative regulation of mRNA metabolic process	0.0457992	18		CTR9,HNRNPA0,HNRNPK,TOB1,SRSF7,SRSF10,HNRNPC,E2F1,RBMX,HNRNPU,SYNCRIP,HNRNPD,SECISBP2,PTBP1,PKP1,DHX9,SUPT5H,FMR1
BP	GO:0042119	neutrophil activation	0.0457992	73		PTX3,SERPINB1,SLPI,C3AR1,IL18,SLC27A2,CD53,OSTF1,NFKB1,CAP1,VAMP8,SLC15A4,CTSS,STXBP3,CXCL1,CCT2,AGPAT2,PNP,RAB31,CYBA,PTPRC,CD44,GMFG,GLIPR1,CTSC,CCT8,CD47,ACTR2,XRCC5,CYBB,ALDOC,IQGAP1,SERPINA3,PRCP,RAB10,CAB39,ORMDL3,ILF2,CKAP4,GYG1,PA2G4,MVP,ARPC5,DNAJC3,CAND1,DDOST,PLAUR,RAP1B,IQGAP2,DDX3X,ERP44,VAPA,CPNE3,KPNB1,GLB1,LAMP2,PGAM1,ITGAV,CXCL6,MAGT1,ADAM8,ACTR1B,COPB1,PKP1,DOCK2,RAP2B,AMPD3,CEP…
BP	GO:0008016	regulation of heart contraction	0.0457992	42		SPX,MYL2,MYH7,S100A1,CACNG8,CASQ2,DES,HSPB7,ADORA1,GCH1,CSRP3,ATP2B1,ATP1B3,SREBF1,CAMK2D,SEMA3A,SNTA1,ATP1B1,MYL3,ATP1A1,JAK2,CACNB1,RYR1,ABCC9,AVPR1A,CLIC2,TAC1,EHD3,TRDN,GJC1,FXYD3,IRX5,KCNJ11,PDE4B,TMEM38B,HRC,DMPK,KCNE5,BVES,CACNB3,PRKACA,HEY2
BP	GO:1904358	positive regulation of telomere maintenance via telomere lengthening	0.046145	11		CCT2,CCT3,CCT6A,CCT8,XRCC5,CTNNB1,CCT7,DKC1,DHX36,TNKS2,ATM
BP	GO:0014733	regulation of skeletal muscle adaptation	0.0486513	7		TNNC1,TNNT1,MYH7,TNNI1,GTF2IRD2,GTF2IRD1,CAMK2G
BP	GO:0010959	regulation of metal ion transport	0.0493974	60		GLRX,SERPINE2,SLN,CYBA,S100A1,CASQ2,APLNR,GEM,CTNNB1,ADORA1,TMBIM6,KIF5B,LRRC26,GAL,CAB39,ATP2B1,ATP1B3,ARRB2,KCNMB1,CAMK2D,SLC30A1,SNTA1,PLA2G6,ATP1B1,LPAR3,ATP1A1,ACTN2,BAX,GCK,HAP1,CACNB1,GPER1,CRACR2B,CAPN3,RCVRN,PER1,CLIC2,EHD3,TRDN,FXYD3,KCNAB1,DNM2,TSPO,PDE4B,TMEM38B,HRC,KCNC1,NEDD4L,NKAIN4,UBASH3B,KCNE5,FGF12,CAMK2G,CACNB3,FMR1,PTH,PRKACA,GCG,TRIM27,NPSR1
CC	GO:0030017	sarcomere	5.06e-10	56		MYL1,TNNC1,ACTA1,MYL2,TNNT1,TNNC2,MYBPC1,KRT19,MYH7,ANKRD2,SMPX,NEB,MYH2,MYH1,S100A1,KLHL41,TPM4,TTN,XIRP2,CASQ2,DES,PPP1R12A,TCAP,CTNNB1,MYOT,CSRP3,ACTC1,MYBPC3,SMTNL1,ENO1,LMOD2,MYL9,MYL3,MYOM1,TNNI1,NRAP,ACTN2,MYO18B,FHL2,CORO1C,RYR1,TRIM63,ABCC9,CAPN3,LDB3,MYOZ3,IGFN1,MYOM3,SYNE1,PDE4B,SYNPO,HRC,MYPN,OBSCN,TMOD2,MYH8
CC	GO:0030016	myofibril	5.06e-10	59		MYL1,TNNC1,ACTA1,MYL2,TNNT1,TNNC2,MYBPC1,KRT19,MYH7,ANKRD2,SMPX,NEB,MYH2,MYH1,S100A1,KLHL41,TPM4,TTN,XIRP2,CASQ2,SDC4,DES,PPP1R12A,TCAP,CTNNB1,CALD1,MYOT,CSRP3,ACTC1,MYBPC3,SMTNL1,ENO1,MYOD1,LMOD2,MYL9,MYL3,MYOM1,TNNI1,NRAP,ACTN2,MYO18B,FHL2,CORO1C,RYR1,TRIM63,ABCC9,CAPN3,LDB3,MYOZ3,IGFN1,MYOM3,SYNE1,PDE4B,SYNPO,HRC,MYPN,OBSCN,TMOD2,MYH8
CC	GO:0044449	contractile fiber part	5.67e-10	58		MYL1,TNNC1,ACTA1,MYL2,TNNT1,MYLPF,TNNC2,MYBPC1,KRT19,MYH7,ANKRD2,SMPX,NEB,MYH2,MYH1,S100A1,KLHL41,TPM4,TTN,XIRP2,CASQ2,SDC4,DES,PPP1R12A,TCAP,CTNNB1,MYOT,CSRP3,ACTC1,MYBPC3,SMTNL1,ENO1,LMOD2,MYL9,MYL3,MYOM1,TNNI1,NRAP,ACTN2,MYO18B,FHL2,CORO1C,RYR1,TRIM63,ABCC9,CAPN3,LDB3,MYOZ3,IGFN1,MYOM3,SYNE1,PDE4B,SYNPO,HRC,MYPN,OBSCN,TMOD2,MYH8
CC	GO:0043292	contractile fiber	5.67e-10	60		MYL1,TNNC1,ACTA1,MYL2,TNNT1,MYLPF,TNNC2,MYBPC1,KRT19,MYH7,ANKRD2,SMPX,NEB,MYH2,MYH1,S100A1,KLHL41,TPM4,TTN,XIRP2,CASQ2,SDC4,DES,PPP1R12A,TCAP,CTNNB1,CALD1,MYOT,CSRP3,ACTC1,MYBPC3,SMTNL1,ENO1,MYOD1,LMOD2,MYL9,MYL3,MYOM1,TNNI1,NRAP,ACTN2,MYO18B,FHL2,CORO1C,RYR1,TRIM63,ABCC9,CAPN3,LDB3,MYOZ3,IGFN1,MYOM3,SYNE1,PDE4B,SYNPO,HRC,MYPN,OBSCN,TMOD2,MYH8
CC	GO:0031674	I band	4.88e-06	37		MYBPC1,KRT19,MYH7,ANKRD2,NEB,S100A1,TTN,XIRP2,CASQ2,DES,PPP1R12A,TCAP,CTNNB1,MYOT,CSRP3,ACTC1,MYBPC3,SMTNL1,MYL9,MYL3,MYOM1,NRAP,ACTN2,MYO18B,FHL2,RYR1,TRIM63,CAPN3,LDB3,MYOZ3,IGFN1,MYOM3,PDE4B,SYNPO,HRC,MYPN,OBSCN
CC	GO:0031672	A band	5.8e-06	17		MYL2,MYBPC1,SMPX,MYH1,S100A1,KLHL41,TTN,PPP1R12A,MYBPC3,SMTNL1,ENO1,LMOD2,MYL3,MYOM1,TRIM63,MYOM3,OBSCN
CC	GO:0030018	Z disc	4.47e-05	33		MYBPC1,KRT19,MYH7,NEB,S100A1,TTN,XIRP2,CASQ2,DES,PPP1R12A,TCAP,CTNNB1,MYOT,CSRP3,MYBPC3,MYL9,MYOM1,NRAP,ACTN2,MYO18B,FHL2,RYR1,TRIM63,CAPN3,LDB3,MYOZ3,IGFN1,MYOM3,PDE4B,SYNPO,HRC,MYPN,OBSCN
CC	GO:0031430	M band	6.87e-05	13		MYBPC1,SMPX,S100A1,KLHL41,TTN,MYBPC3,SMTNL1,ENO1,LMOD2,MYOM1,TRIM63,MYOM3,OBSCN
CC	GO:0098858	actin-based cell projection	7.71e-05	44		ACTA1,VCAM1,EZR,LCP1,CD44,AQP5,ATP6V1B2,CTNNB1,ARF6,ACTC1,CDHR5,CLIC4,DEF6,ELMOD3,ESPNL,TTYH1,FSCN1,SLC4A7,PDPN,IQGAP2,DPEP1,PALM,PLEKHG6,RAPGEF3,MYO1A,ACTN2,ITGAV,UBE2K,CDC42,CALB1,ADCY6,SRCIN1,LOXHD1,LY6G6D,PVALB,ABI1,ADGRV1,USH1C,SCARB1,FMR1,CDH23,MYO15A,SLC26A2,EPHB1
CC	GO:0005859	muscle myosin complex	0.000132896	10		MYL1,MYLPF,MYH7,MYH2,MYH1,MYBPC3,MYL9,MYL3,MYOM1,MYH8
CC	GO:0030863	cortical cytoskeleton	0.000139365	29		KRT19,ACTR3,EZR,CAP1,GMFG,CAPZA1,TPM4,ACTR2,GYS2,CALD1,SHROOM1,GMFB,MAPRE1,HCLS1,WASL,RAPGEF3,MYO1A,SPTB,ACTN2,RIMS2,WIPF1,MED28,CALB1,LLGL1,NOS2,MLPH,PVALB,TIGD5,HIP1R
CC	GO:0005865	striated muscle thin filament	0.000189775	13		TNNC1,ACTA1,TNNT1,TNNC2,MYBPC1,TPM4,TTN,MYBPC3,LMOD2,MYOM1,TNNI1,MYOM3,TMOD2
CC	GO:0030864	cortical actin cytoskeleton	0.000243245	24		KRT19,ACTR3,CAP1,GMFG,CAPZA1,ACTR2,GYS2,CALD1,SHROOM1,GMFB,HCLS1,WASL,RAPGEF3,MYO1A,SPTB,ACTN2,WIPF1,MED28,CALB1,LLGL1,MLPH,PVALB,TIGD5,HIP1R
CC	GO:0036379	myofilament	0.000243245	13		TNNC1,ACTA1,TNNT1,TNNC2,MYBPC1,TPM4,TTN,MYBPC3,LMOD2,MYOM1,TNNI1,MYOM3,TMOD2
CC	GO:0030479	actin cortical patch	0.000243245	9		ACTR3,GMFG,CAPZA1,ACTR2,GMFB,WASL,WIPF1,TIGD5,HIP1R
CC	GO:0061645	endocytic patch	0.000243245	9		ACTR3,GMFG,CAPZA1,ACTR2,GMFB,WASL,WIPF1,TIGD5,HIP1R
CC	GO:0005681	spliceosomal complex	0.000448916	38		SRSF2,HNRNPF,HNRNPK,PRPF19,TRA2B,SNRNP40,SNRPB2,SRSF1,LSM5,IVNS1ABP,SNRPD1,HNRNPC,PPIL1,PRPF40A,SF3B1,HNRNPR,API5,HNRNPH3,SREK1,HNRNPA3,RBMX,HNRNPU,PRPF38B,RBM22,SYNCRIP,PPIH,CWC15,RNF113B,SNRPE,RBMXL1,SNRPB,MYEF2,HNRNPA1L2,EFTUD2,CDC40,MAGOHB,SMU1,PPP1R8
CC	GO:0016460	myosin II complex	0.000751572	10		MYL1,MYLPF,MYH7,MYH2,MYH1,MYBPC3,MYL9,MYL3,MYOM1,MYH8
CC	GO:0071013	catalytic step 2 spliceosome	0.00109059	22		HNRNPF,HNRNPK,PRPF19,SNRNP40,SNRPB2,SRSF1,SNRPD1,HNRNPC,PPIL1,SF3B1,HNRNPR,HNRNPA3,RBMX,HNRNPU,RBM22,SYNCRIP,CWC15,SNRPE,SNRPB,EFTUD2,CDC40,MAGOHB
CC	GO:0071007	U2-type catalytic step 2 spliceosome	0.00289662	11		PRPF19,SNRNP40,SNRPB2,SNRPD1,PPIL1,RBM22,CWC15,SNRPE,SNRPB,EFTUD2,CDC40
CC	GO:0005938	cell cortex	0.00317392	52		KRT19,ACTR3,MARCKS,EZR,RHOU,CAP1,NCL,GMFG,CAPZA1,TPM4,ACTR2,CTNNB1,GYS2,STOX1,ARF6,CALD1,SHROOM1,RAB10,FNBP1,ENO1,AQP7,PFN4,GMFB,MAPRE1,HCLS1,PARD6A,WASL,RAPGEF3,MYO1A,SPTB,ACTN2,RIMS2,WIPF1,CORO1C,MED28,RYR1,ACTR1B,CDC42,CALB1,LLGL1,PHLDB1,TRAF2,NOS2,PDZD4,MLPH,PVALB,TIGD5,AKT2,RAI14,HIP1R,PSEN1,ARHGEF7
CC	GO:0016607	nuclear speck	0.00383243	63		IFI16,HIF1A,CTR9,SRSF2,SGK1,GADD45A,NAMPT,PRPF19,CPSF6,SNRNP40,SNRPB2,SRSF1,SRSF7,SMC4,WTAP,SRSF10,ADAMTS4,DHX36,CKAP4,SRP54,SFPQ,CHTOP,TOPORS,MBD4,TRIM22,DDX3X,PRPF40A,SF3B1,STK17A,SON,API5,FNBP4,SREK1,SRSF3,BCLAF1,HNRNPU,RAF1,PPIH,DAZAP2,PHF7,CWC15,PSME4,TCF12,CSNK1A1,NEK6,KAZN,RBM27,SLC2A4RG,SMC5,USP22,MAPT,GPATCH2,HSF4,AFF2,NSL1,MAML3,KAT6A,PRKACA,EFTUD2,CDC40,PDX1,SMU1,PPP1R8
CC	GO:0042383	sarcolemma	0.00438792	28		VCAM1,KRT19,EZR,CACNG8,DES,SLC2A4,MYOT,CAMK2D,SLC30A1,SNTA1,ATP1B1,SLC38A2,ATP1A1,SGCA,CORO1C,CACNB1,CCDC78,RYR1,ABCC9,CAPN3,KCNJ11,TGFB3,BVES,CACNB3,OBSCN,GOT2,DTNA,PSEN1
CC	GO:0005635	nuclear envelope	0.00723235	70		GATA6,NUCB2,CBX3,UBXN4,POM121,BOK,CSE1L,DNAJC2,CYBB,TRA2B,GCH1,OSBPL8,TM7SF2,WTAP,RAN,SREBF1,CLIC1,ALOX5AP,IPO7,LBR,CMTM3,AGFG1,MVP,CPTP,CCND2,KPNA3,XPOT,SLC30A1,TMEM120B,NUP153,HOXA7,VAPA,KPNB1,RANBP2,MTMR6,TPR,BAX,TNKS2,DTX2,NUP50,GPER1,ABCF1,ANKRD17,IPO8,NUP85,NUP58,TMEM18,AGPAT5,RAE1,ATF6,RNF43,KCNJ11,PLCD4,CBX5,PCM1,SYNE1,TMEM38B,LRRC59,SCAI,DNAJB14,DMPK,XPO7,WDFY3,SPIN1,RAP1GAP2,DNAJB2,AGPA…
CC	GO:0044448	cell cortex part	0.00764236	34		KRT19,ACTR3,EZR,CAP1,GMFG,CAPZA1,TPM4,ACTR2,CTNNB1,GYS2,CALD1,SHROOM1,RAB10,ENO1,GMFB,MAPRE1,HCLS1,WASL,RAPGEF3,MYO1A,SPTB,ACTN2,RIMS2,WIPF1,MED28,ACTR1B,CALB1,LLGL1,PHLDB1,NOS2,MLPH,PVALB,TIGD5,HIP1R
CC	GO:0045121	membrane raft	0.00852738	51		ITLN1,LCP2,EZR,BIRC3,FAS,PTPRC,SDC4,SLC2A4,PLSCR1,LIPE,CTNNB1,PPT1,IQGAP1,GNAI3,ATP2B1,ATP1B3,SHH,PPP2CA,PGK1,ADGRG1,TLR1,PDPN,ATP1B1,ATP1A1,PRKAR1A,RTN4R,LAMP2,MYO1A,SGCA,CORO1C,JAK2,BIRC2,CASP3,TNR,TGFBR2,IRS1,SELPLG,RAP2B,TRAF2,TGFBR1,LY6K,MAPT,BVES,SLC6A2,SCARB1,KRAS,PRKACA,HDAC6,GPM6B,EPHB1,PSEN1
CC	GO:0098857	membrane microdomain	0.00886949	51		ITLN1,LCP2,EZR,BIRC3,FAS,PTPRC,SDC4,SLC2A4,PLSCR1,LIPE,CTNNB1,PPT1,IQGAP1,GNAI3,ATP2B1,ATP1B3,SHH,PPP2CA,PGK1,ADGRG1,TLR1,PDPN,ATP1B1,ATP1A1,PRKAR1A,RTN4R,LAMP2,MYO1A,SGCA,CORO1C,JAK2,BIRC2,CASP3,TNR,TGFBR2,IRS1,SELPLG,RAP2B,TRAF2,TGFBR1,LY6K,MAPT,BVES,SLC6A2,SCARB1,KRAS,PRKACA,HDAC6,GPM6B,EPHB1,PSEN1
CC	GO:0005902	microvillus	0.0102097	19		VCAM1,EZR,CD44,AQP5,ATP6V1B2,CTNNB1,CDHR5,CLIC4,FSCN1,PDPN,IQGAP2,DPEP1,PLEKHG6,RAPGEF3,MYO1A,ITGAV,USH1C,SCARB1,SLC26A2
CC	GO:0005924	cell-substrate adherens junction	0.0105124	62		ACTR3,MARCKS,EZR,RHOU,CAP1,HSP90B1,LCP1,ADGRB1,HSPA5,SMPX,CYBA,PTPRC,CD44,TPM4,TNC,XIRP2,SDC4,HNRNPK,PPP1R12A,ACTR2,CTNNB1,G3BP1,MAP4K4,ARF6,ADAM9,IQGAP1,PDIA3,ACTC1,RAB10,LIMS2,ARPC5,PPP1CB,MAPRE1,ARHGAP26,PLAUR,CLTC,ITGA11,CPNE3,NRAP,ACTN2,HSPG2,ITGAV,FHL2,CORO1C,JAK2,UBOX5,BCAR1,CSPG4,CDC42,EHD3,GNA13,ITGB8,ITGA2,DNM2,ALKBH6,RPL31,KLF11,GIT2,KRAS,CORO2B,CASS4,ARHGEF7
CC	GO:0098589	membrane region	0.0105124	52		ITLN1,LCP2,EZR,BIRC3,FAS,PTPRC,SDC4,SLC2A4,PLSCR1,LIPE,CTNNB1,PPT1,IQGAP1,GNAI3,ATP2B1,ATP1B3,SHH,PPP2CA,PGK1,ADGRG1,TLR1,PDPN,ATP1B1,ATP1A1,PRKAR1A,RTN4R,LAMP2,MYO1A,RANBP2,SGCA,CORO1C,JAK2,BIRC2,CASP3,TNR,TGFBR2,IRS1,SELPLG,RAP2B,TRAF2,TGFBR1,LY6K,MAPT,BVES,SLC6A2,SCARB1,KRAS,PRKACA,HDAC6,GPM6B,EPHB1,PSEN1
CC	GO:0016529	sarcoplasmic reticulum	0.0105124	17		HSP90B1,THBS1,MANF,SLN,S100A1,KLHL41,CASQ2,SLC2A4,CAMK2D,CCDC78,RYR1,TRDN,TMEM38B,HRC,DMPK,CAMK2G,POMT1
CC	GO:0030175	filopodium	0.0105835	22		ACTA1,VCAM1,EZR,LCP1,ARF6,ACTC1,DEF6,TTYH1,FSCN1,PDPN,IQGAP2,PALM,RAPGEF3,ACTN2,ITGAV,UBE2K,CDC42,SRCIN1,LY6G6D,ABI1,FMR1,EPHB1
CC	GO:0030055	cell-substrate junction	0.0123635	62		ACTR3,MARCKS,EZR,RHOU,CAP1,HSP90B1,LCP1,ADGRB1,HSPA5,SMPX,CYBA,PTPRC,CD44,TPM4,TNC,XIRP2,SDC4,HNRNPK,PPP1R12A,ACTR2,CTNNB1,G3BP1,MAP4K4,ARF6,ADAM9,IQGAP1,PDIA3,ACTC1,RAB10,LIMS2,ARPC5,PPP1CB,MAPRE1,ARHGAP26,PLAUR,CLTC,ITGA11,CPNE3,NRAP,ACTN2,HSPG2,ITGAV,FHL2,CORO1C,JAK2,UBOX5,BCAR1,CSPG4,CDC42,EHD3,GNA13,ITGB8,ITGA2,DNM2,ALKBH6,RPL31,KLF11,GIT2,KRAS,CORO2B,CASS4,ARHGEF7
CC	GO:0031253	cell projection membrane	0.0180322	53		ITLN1,EZR,LCP1,CD44,CDKL5,SHANK3,CTNNB1,EPB41L3,ADORA1,ARF6,PRCD,CDHR5,ATP2B1,CA4,REG1A,MAPRE1,TTYH1,FSCN1,PDPN,ASAP1,PLAUR,SHOC2,DDN,DPEP1,PALM,MTMR6,ITGAV,CORO1C,NDRG4,GPER1,PDE4A,CSPG4,EHD3,GNA13,KCNJ11,GABRA3,DNM2,GABRE,KCNC1,SHANK2,MAPT,BVES,AKT2,ADGRV1,SCARB1,CNGA4,ARL13B,SLC26A2,APC,BBS9,CNGA1,HIP1R,TRPM6
CC	GO:0005765	lysosomal membrane	0.0186034	54		MYLPF,LAPTM5,C3AR1,VAMP8,ITFG2,SLC15A4,TMEM9B,GLIPR1,ATP11C,MIOS,RRAGA,ATP6V1B2,EEF1A2,SPPL2C,GNAI3,PRCP,CKAP4,SLC30A2,DRAM1,SPPL2A,TMEM106B,GNB4,ABCA2,AP2B1,DDOST,CLTC,RAP1B,VAPA,CPNE3,LAMP2,TMEM175,M6PR,ATP13A2,SLC15A3,MCOLN3,TMEM165,ABCD1,CLCN7,MAGT1,LAPTM4B,BLOC1S2,SLC2A6,WDR41,DTX3L,TLR7,BORCS6,BORCS8,RAB12,WDR24,SCARB1,RAB14,GPLD1,AP1S2,PSEN1
CC	GO:0098852	lytic vacuole membrane	0.0193232	54		MYLPF,LAPTM5,C3AR1,VAMP8,ITFG2,SLC15A4,TMEM9B,GLIPR1,ATP11C,MIOS,RRAGA,ATP6V1B2,EEF1A2,SPPL2C,GNAI3,PRCP,CKAP4,SLC30A2,DRAM1,SPPL2A,TMEM106B,GNB4,ABCA2,AP2B1,DDOST,CLTC,RAP1B,VAPA,CPNE3,LAMP2,TMEM175,M6PR,ATP13A2,SLC15A3,MCOLN3,TMEM165,ABCD1,CLCN7,MAGT1,LAPTM4B,BLOC1S2,SLC2A6,WDR41,DTX3L,TLR7,BORCS6,BORCS8,RAB12,WDR24,SCARB1,RAB14,GPLD1,AP1S2,PSEN1
CC	GO:0005925	focal adhesion	0.0198539	60		ACTR3,MARCKS,EZR,RHOU,CAP1,HSP90B1,LCP1,ADGRB1,HSPA5,CYBA,PTPRC,CD44,TPM4,TNC,XIRP2,SDC4,HNRNPK,PPP1R12A,ACTR2,CTNNB1,G3BP1,MAP4K4,ARF6,ADAM9,IQGAP1,PDIA3,ACTC1,RAB10,LIMS2,ARPC5,PPP1CB,MAPRE1,ARHGAP26,PLAUR,CLTC,ITGA11,CPNE3,ACTN2,HSPG2,ITGAV,FHL2,CORO1C,JAK2,UBOX5,BCAR1,CSPG4,CDC42,EHD3,GNA13,ITGB8,ITGA2,DNM2,ALKBH6,RPL31,KLF11,GIT2,KRAS,CORO2B,CASS4,ARHGEF7
CC	GO:0045335	phagocytic vesicle	0.0211655	25		VAMP8,STXBP3,RAB31,CYBA,NCF4,ATP6V0B,CYBB,KIF5B,PDIA3,RAB10,ATP6V0E2,RAB8B,TLR1,RAB34,LAMP2,ITGAV,PLD4,GNLY,ADAM8,TLR7,DNM2,RAB12,APPL1,RAB14,STXBP1
CC	GO:0031528	microvillus membrane	0.0211655	8		EZR,CTNNB1,CDHR5,PDPN,DPEP1,ITGAV,SCARB1,SLC26A2
CC	GO:0016459	myosin complex	0.0258404	15		MYL1,MYL2,MYLPF,MYBPC1,MYH7,MYH2,MYH1,MYBPC3,MYL9,MYL3,MYOM1,MYO1A,MYO18B,MYO15A,MYH8
CC	GO:0034708	methyltransferase complex	0.0264323	22		CLNS1A,WTAP,SNRPD1,SUZ12,RUVBL1,RIOK1,TEX10,METTL14,MGA,CBX5,SNRPE,HDAC9,HDAC2,TRMT61A,SNRPB,KDM5C,POGZ,KDM4B,KDM5A,KMT2D,EZH1,WDR82
CC	GO:0035253	ciliary rootlet	0.0267283	5		RAB28,KIF5B,NEK4,CROCC,PSEN1
CC	GO:0002102	podosome	0.0308126	9		VCAM1,RHOU,LCP1,TPM4,HNRNPK,ACTR2,FSCN1,ASAP1,ADAM8
CC	GO:0016528	sarcoplasm	0.0308126	17		HSP90B1,THBS1,MANF,SLN,S100A1,KLHL41,CASQ2,SLC2A4,CAMK2D,CCDC78,RYR1,TRDN,TMEM38B,HRC,DMPK,CAMK2G,POMT1
CC	GO:0031252	cell leading edge	0.0378144	58		ACTA1,SAMSN1,ACTR3,EZR,LCP1,CD44,KLHL41,CDKL5,ACTR2,ATP6V1B2,CTNNB1,EPB41L3,ADORA1,ARF6,IQGAP1,ACTC1,ATP2B1,CADM4,ARPC5,REG1A,FSCN1,PDPN,STMN2,IQGAP2,PARD6A,DDN,WASL,PALM,RAPGEF3,MTMR6,KLHL2,ITGAV,WIPF1,CORO1C,GPER1,PDE4A,BCAR1,CSPG4,FRMD4B,ARAP3,SRCIN1,KCNJ11,GABRA3,DNM2,GABRE,APPL1,KCNC1,DUSP22,ABI1,MAPT,AKT2,ADGRV1,DUOX1,MEFV,APC,HDAC6,HIP1R,ARHGEF7
CC	GO:0031965	nuclear membrane	0.0378144	45		GATA6,NUCB2,CBX3,POM121,BOK,DNAJC2,TRA2B,GCH1,OSBPL8,TM7SF2,WTAP,CLIC1,ALOX5AP,LBR,CMTM3,CPTP,CCND2,SLC30A1,TMEM120B,NUP153,HOXA7,VAPA,KPNB1,RANBP2,TPR,DTX2,NUP50,ANKRD17,NUP85,NUP58,TMEM18,PLCD4,PCM1,SYNE1,TMEM38B,SCAI,DNAJB14,DMPK,WDFY3,SPIN1,RAP1GAP2,DNAJB2,TRIM27,PSEN1,NPAP1
CC	GO:0005774	vacuolar membrane	0.0378144	59		MYLPF,LAPTM5,C3AR1,VAMP8,ITFG2,SLC15A4,TMEM9B,GLIPR1,ATP11C,ATP6V0B,MIOS,RRAGA,ATP6V1B2,EEF1A2,SPPL2C,GNAI3,PRCP,CKAP4,SLC30A2,DRAM1,MAP1LC3C,SPPL2A,TMEM106B,GNB4,ABCA2,LTV1,AP2B1,DDOST,CLTC,RAP1B,VAPA,CPNE3,LAMP2,TMEM175,M6PR,ATP13A2,SLC15A3,MCOLN3,TMEM165,ABCD1,CLCN7,MAGT1,LAPTM4B,BLOC1S2,SLC2A6,WDR41,DTX3L,TLR7,BORCS6,BORCS8,VPS4A,RAB12,WDR24,WDFY3,SCARB1,RAB14,GPLD1,AP1S2,PSEN1
CC	GO:0031463	Cul3-RING ubiquitin ligase complex	0.0378144	10		KLHL41,CUL3,KLHL2,GLMN,KLHL9,KLHL22,KLHL20,ENC1,KBTBD8,KLHL42
CC	GO:0005832	chaperonin-containing T-complex	0.0378144	5		CCT2,CCT3,CCT6A,CCT8,CCT7
CC	GO:0034663	endoplasmic reticulum chaperone complex	0.0378144	5		HSP90B1,HSPA5,PDIA6,HSPA13,SDF2L1
CC	GO:0005697	telomerase holoenzyme complex	0.0435127	7		DKC1,GNL3L,HNRNPC,HNRNPU,SNRPE,SNRPB,LSM11
CC	GO:0120111	neuron projection cytoplasm	0.0441119	17		HIF1A,CDKL5,KIF5B,SFPQ,BLOC1S6,KIF1C,TRAK2,HAP1,HNRNPU,BLOC1S2,KIF1A,KCNAB1,MAPT,FMR1,HIP1R,GRIK2,MAP2K4
CC	GO:0032589	neuron projection membrane	0.0441119	13		EPB41L3,ADORA1,ATP2B1,REG1A,DDN,PALM,GPER1,KCNJ11,GABRA3,GABRE,KCNC1,MAPT,ADGRV1
MF	GO:0008307	structural constituent of muscle	1.96e-06	21		MYL1,MYL2,MYLPF,MYBPC1,KRT19,ANKRD2,NEB,TPM4,TTN,TCAP,MYOT,CSRP3,MYBPC3,MYL9,MYL3,MYOM1,ACTN2,CAPN3,MYOM3,OBSCN,MYH8
MF	GO:0031432	titin binding	0.00117973	9		MYBPC1,ANKRD2,TCAP,MYBPC3,CAMK2D,ACTN2,TRIM63,CAPN3,OBSCN
MF	GO:0003779	actin binding	0.00280116	76		TNNC1,MYL2,TNNC2,MYBPC1,ACTR3,MARCKS,MYH7,EZR,CAP1,LCP1,NEB,MYH2,MYH1,GMFG,CAPZA1,TPM4,TTN,XIRP2,ACTR2,SHANK3,EPB41L3,CALD1,MYOT,CSRP3,SHROOM1,MYBPC3,CAMSAP3,LMOD2,PFN4,GMFB,ARPC5,BLOC1S6,ESPNL,FSCN1,SNTA1,HCLS1,IQGAP2,MYL3,MYOM1,WASL,TNNI1,NRAP,MYO1A,SPTB,ACTN2,MYO18B,KLHL2,WIPF1,CORO1C,MED28,HNRNPU,FSCN3,INF2,LDB3,MYOZ3,MYOM3,PKNOX2,SYNE1,SYNPO,KLHL20,MLPH,ENC1,MAPT,TIGD5,SLC6A2,CROCC,USH1C,MYP…
MF	GO:0051015	actin filament binding	0.00286127	42		TNNC1,TNNC2,MYBPC1,ACTR3,MARCKS,MYH7,EZR,LCP1,NEB,MYH2,MYH1,CAPZA1,TPM4,TTN,XIRP2,ACTR2,SHROOM1,MYBPC3,CAMSAP3,ARPC5,BLOC1S6,ESPNL,FSCN1,HCLS1,IQGAP2,MYOM1,WASL,NRAP,MYO1A,SPTB,ACTN2,WIPF1,CORO1C,FSCN3,MYOM3,PKNOX2,SYNE1,TIGD5,USH1C,CORO2B,HIP1R,MYH8
KEGG	hsa05132	Salmonella infection	6.7e-05	47	MYL2/MYLPF/ACTR3/IL18/LY96/NFKB1/HSP90B1/BIRC3/TUBA1C/PTPRC/CSE1L/MLKL/ACTR2/CTNNB1/ARF6/KIF5B/CASP4/GCC2/PFN4/ARPC5/MYL10/KPNA3/MAP3K7/MYL9/CASP1/WASL/ACBD3/M6PR/BAX/BIRC2/RAF1/MAPK11/CASP3/RIPK2/ACTR1B/TAB2/CDC42/TRAF2/DNM2/TNFRSF10B/ABI1/AKT2/KLC1/NOD1/AKT3/KLC4/MAP2K4
KEGG	hsa03040	Spliceosome	0.000349626	30	SRSF2/HNRNPK/PRPF19/TRA2B/SNRNP40/SNRPB2/SRSF1/SRSF7/SRSF10/LSM5/SNRPD1/HNRNPC/TCERG1/PPIL1/PRPF40A/SF3B1/SRSF3/HNRNPA3/RBMX/HNRNPU/PRPF38B/RBM22/PPIH/CWC15/SNRPE/SNRPB/HNRNPA1L2/EFTUD2/CDC40/MAGOHB
KEGG	hsa05414	Dilated cardiomyopathy	0.000401858	22	TNNC1/MYL2/MYH7/CACNG8/TPM4/TTN/DES/ACTC1/MYBPC3/PRKACG/MYL3/ITGA11/SGCA/ITGAV/CACNB1/ADCY6/ITGB8/ITGA2/TGFB3/PRKACB/CACNB3/PRKACA
KEGG	hsa04141	Protein processing in endoplasmic reticulum	0.00109806	32		SEL1L2/DNAJB11/HSP90B1/HSPA5/UBXN4/PDIA6/NFE2L2/PDIA4/HSPH1/SEC31A/ERP29/PDIA3/CKAP4/MAN1A1/SSR1/DNAJC3/UBQLN2/UBE2D2/DDOST/UBE2D1/BAX/NGLY1/UBE2J1/ATF6/TRAF2/EDEM3/LMAN1/DNAJB2/SEC31B/EDEM2/EDEM1/SEC24D
KEGG	hsa05131	Shigellosis	0.00151726	42		MYL2/MYLPF/ACTR3/IL18/NFKB1/PIK3R1/CBX3/CD44/ACTR2/RRAGA/ARF6/UBE2N/CASP4/FNBP1/FOXO3/PFN4/MAP1LC3C/ARPC5/MYL10/IL1R1/UBE2D2/MAP3K7/HCLS1/MYL9/CASP1/WASL/UBE2D1/BAX/FBXW11/GLMN/BCAR1/MAPK11/RIPK2/TAB2/CDC42/ATM/TRAF2/PLCD4/AKT2/AKT1S1/NOD1/AKT3
KEGG	hsa04260	Cardiac muscle contraction	0.00179437	19		TNNC1/MYL2/MYH7/CACNG8/TPM4/CASQ2/COX6A2/ACTC1/ATP1B3/ATP1B1/MYL3/ATP1A1/COX6B2/COX4I2/CACNB1/SLC9A6/TRDN/HRC/CACNB3
KEGG	hsa04923	Regulation of lipolysis in adipocytes	0.00220772	14		PIK3R1/LIPE/ADORA1/MGLL/GNAI3/AQP7/PRKACG/PNPLA2/IRS1/ADCY6/PRKACB/AKT2/PRKACA/AKT3
KEGG	hsa04261	Adrenergic signaling in cardiomyocytes	0.00227419	28		TNNC1/MYL2/MYH7/CACNG8/TPM4/GNAI3/ACTC1/ATP2B1/ATP1B3/PRKACG/PPP2CA/CAMK2D/PPP1CB/ATP1B1/MYL3/ATP1A1/CREB1/RAPGEF3/PPP2R5C/CACNB1/MAPK11/ADCY6/PRKACB/AKT2/CAMK2G/CACNB3/PRKACA/AKT3
KEGG	hsa05135	Yersinia infection	0.00253013	26		ACTR3/IL18/LCP2/NFKB1/PIK3R1/RPS6KA3/ACTR2/ARF6/ARPC5/MAP3K7/CASP1/WASL/SKAP2/WIPF1/BCAR1/MAPK11/TAB2/CDC42/TRAF2/AKT2/GIT2/ARHGEF28/MEFV/AKT3/MAP2K4/ARHGEF7
KEGG	hsa05165	Human papillomavirus infection	0.00271724	52		NFKB1/PIK3R1/THBS1/FAS/TNC/ATP6V0B/ATP6V1B2/CTNNB1/WNT7A/ATP6V0E2/PRKACG/LAMB3/PPP2CA/CCND2/NOTCH4/TNN/PARD6A/ITGA11/HES4/CREB1/E2F1/BAX/HEYL/ITGAV/WNT11/PPP2R5C/TBPL1/TUBG2/RAF1/RB1/CASP3/TNR/CDC42/CSNK1A1/HES2/ATM/LLGL1/ITGB8/SOS2/ITGA2/HDAC2/PRKACB/AKT2/LAMA5/MAML3/KRAS/PRKACA/APC/CREBBP/HEY2/AKT3/PSEN1
KEGG	hsa04010	MAPK signaling pathway	0.00301375	47		NFKB1/FAS/CACNG8/RPS6KA3/GADD45A/MAP4K4/MAP3K8/ARRB2/MAP3K2/PRKACG/DUSP9/IL1R1/FGF10/MAP3K7/RAP1B/ECSIT/FGF8/CACNB1/FLT4/RAF1/STK4/MAPK11/MKNK2/CASP3/TGFBR2/TAB2/CDC42/PAK2/SOS2/TRAF2/DUSP7/TGFBR1/TGFB3/MAPK7/PTPN5/MAPK8IP1/PRKACB/MAPT/FGF22/AKT2/FGF16/CACNB3/PPP5C/KRAS/PRKACA/AKT3/MAP2K4
KEGG	hsa04961	Endocrine and other factor-regulated calcium reabsorption	0.00317627	13		ATP2B1/ATP1B3/PRKACG/AP2B1/CLTC/ATP1B1/ATP1A1/CALB1/ADCY6/DNM2/PRKACB/PTH/PRKACA
KEGG	hsa04668	TNF signaling pathway	0.00339517	22		VCAM1/NFKB1/PIK3R1/BIRC3/CXCL1/TNFAIP3/FAS/MLKL/MAP3K8/MAP3K7/CREB1/CXCL6/BIRC2/MAPK11/CASP3/TAB2/TRAF2/DAB2IP/AKT2/PGAM5/AKT3/MAP2K4
KEGG	hsa05222	Small cell lung cancer	0.00351461	19		CKS2/NFKB1/PIK3R1/BIRC3/GADD45A/LAMB3/E2F1/BAX/ITGAV/RXRG/BIRC2/RB1/CASP3/TRAF2/ITGA2/NOS2/AKT2/LAMA5/AKT3
KEGG	hsa05417	Lipid and atherosclerosis	0.00415045	36		VCAM1/IL18/LY96/NFKB1/HSP90B1/PIK3R1/CXCL1/HSPA5/FAS/CYBA/NCF4/CYBB/NFE2L2/HSPA4/CAMK2D/MAP3K7/RAP1B/CASP1/TANK/BAX/RXRG/JAK2/MAPK11/CASP3/TAB2/CDC42/ATF6/TRAF2/CYP2A6/TNFRSF10B/APOA1/AKT2/CAMK2G/KRAS/AKT3/MAP2K4
KEGG	hsa04210	Apoptosis	0.00469037	25		CTSL/NFKB1/PIK3R1/BIRC3/CTSS/TUBA1C/FAS/CTSC/GADD45A/PRF1/MCL1/IL3RA/BAX/BIRC2/RAF1/CASP3/ATM/TRAF2/DAB2IP/TNFRSF10B/AKT2/KRAS/DFFB/CASP2/AKT3
KEGG	hsa01230	Biosynthesis of amino acids	0.00510366	16		ENO3/ALDOC/MAT2A/GPT/ENO1/GPT2/PGK1/PRPS1/ASNS/PGAM2/PGAM1/BCAT1/PRPS2/CS/GOT2/MTR
KEGG	hsa00270	Cysteine and methionine metabolism	0.00545273	12		LDHC/MAT2A/GCLM/AMD1/TST/BCAT1/SMS/MPST/GOT2/DNMT3B/MTR/MTAP
KEGG	hsa05205	Proteoglycans in cancer	0.00610151	34		CTSL/HIF1A/EZR/PIK3R1/THBS1/FAS/CD44/SDC4/PPP1R12A/CTNNB1/IQGAP1/WNT7A/PDCD4/PRKACG/SHH/CAMK2D/PPP1CB/PLAUR/HCLS1/HSPG2/ITGAV/WNT11/RAF1/MAPK11/CASP3/CDC42/SOS2/ITGA2/PRKACB/AKT2/CAMK2G/KRAS/PRKACA/AKT3
KEGG	hsa05410	Hypertrophic cardiomyopathy	0.00630122	18		TNNC1/MYL2/MYH7/CACNG8/TPM4/TTN/DES/ACTC1/MYBPC3/MYL3/ITGA11/SGCA/ITGAV/CACNB1/ITGB8/ITGA2/TGFB3/CACNB3
KEGG	hsa00330	Arginine and proline metabolism	0.00645391	12		CKM/CKB/ODC1/P4HA1/GAMT/AMD1/GATM/SMS/HOGA1/NOS2/DAO/GOT2
KEGG	hsa00910	Nitrogen metabolism	0.00648222	6		CA3/CA7/CA4/CA5A/CA12/CA8
KEGG	hsa04140	Autophagy - animal	0.007533	25		CTSL/HIF1A/VAMP8/PIK3R1/RRAGA/PRKACG/PPP2CA/DAPK2/MAP1LC3C/MAP3K7/ATG9A/LAMP2/TANK/RAF1/WDR41/ATG4C/IRS1/PRKACB/AKT2/KRAS/AKT1S1/PRKACA/SMCR8/AKT3/MTMR3
KEGG	hsa04152	AMPK signaling pathway	0.00794715	22		FASN/SCD/PIK3R1/SLC2A4/LIPE/GYS2/RAB10/CAB39/SREBF1/FOXO3/PPP2CA/MLYCD/MAP3K7/CREB1/PPP2R5C/ACACA/IRS1/HMGCR/AKT2/RAB14/AKT1S1/AKT3
KEGG	hsa05223	Non-small cell lung cancer	0.00825778	15		PIK3R1/GADD45A/KIF5B/FOXO3/E2F1/BAX/EML4/RXRG/RAF1/STK4/RB1/SOS2/AKT2/KRAS/AKT3
KEGG	hsa04911	Insulin secretion	0.00879507	17		ATP1B3/PRKACG/KCNMB1/CAMK2D/ATP1B1/ATP1A1/CREB1/RIMS2/GCK/ADCY6/KCNJ11/KCNN1/PRKACB/CAMK2G/PRKACA/GCG/PDX1
KEGG	hsa03320	PPAR signaling pathway	0.0135682	15		SCD/SLC27A2/PLIN5/HMGCS1/FADS2/AQP7/RXRG/ACSL4/SLC27A1/ACADL/CPT2/APOA1/PPARA/ACAA1/ME3
KEGG	hsa05220	Chronic myeloid leukemia	0.0135682	15		NFKB1/PIK3R1/GADD45A/E2F1/BAX/RAF1/RB1/TGFBR2/SOS2/TGFBR1/TGFB3/HDAC2/AKT2/KRAS/AKT3
KEGG	hsa04960	Aldosterone-regulated sodium reabsorption	0.0139499	9		PIK3R1/SGK1/SCNN1B/ATP1B3/ATP1B1/ATP1A1/IRS1/NEDD4L/KRAS
KEGG	hsa04722	Neurotrophin signaling pathway	0.0143004	21		NFKB1/PIK3R1/RPS6KA3/FOXO3/CAMK2D/RAP1B/IRAK2/BAX/NTRK3/RAF1/MAPK11/RIPK2/CDC42/IRS1/SOS2/MAPK7/AKT2/CAMK2G/KRAS/AKT3/PSEN1
KEGG	hsa00532	Glycosaminoglycan biosynthesis - chondroitin sulfate / dermatan sulfate	0.0153606	6		XYLT1/CSGALNACT2/DSE/CSGALNACT1/CHSY1/CHST11
KEGG	hsa04024	cAMP signaling pathway	0.0162716	34		PPP1R1B/NFKB1/PIK3R1/PPP1R12A/LIPE/ADORA1/GNAI3/ATP2B1/ATP1B3/PRKACG/CAMK2D/FFAR2/PPP1CB/ATP1B1/RAP1B/MYL9/ATP1A1/CREB1/RAPGEF3/PDE4A/RAF1/ARAP3/ADCY6/PDE4B/PRKACB/AKT2/CAMK2G/PPARA/CNGA4/PRKACA/GCG/CREBBP/CNGA1/AKT3
KEGG	hsa04919	Thyroid hormone signaling pathway	0.0170938	21		HIF1A/MYH7/PIK3R1/CTNNB1/ATP1B3/PRKACG/NOTCH4/ATP1B1/ATP1A1/ITGAV/RXRG/RAF1/MED16/PLCD4/HDAC2/PRKACB/AKT2/KRAS/PRKACA/CREBBP/AKT3
KEGG	hsa05207	Chemical carcinogenesis - receptor activation	0.0171111	33		NFKB1/HSP90B1/PIK3R1/RPS6KA3/CYP1B1/GNAI3/ARRB2/PRKACG/KPNA3/FGF10/KPNB1/CREB1/FGF8/E2F1/RXRG/JAK2/GSTM5/RAF1/RB1/ADCY6/EPHX4/SOS2/KLF5/UGT2B4/CYP3A4/PRKACB/FGF22/AKT2/FGF16/PPARA/KRAS/PRKACA/AKT3
KEGG	hsa05130	Pathogenic Escherichia coli infection	0.0176915	31		ACTR3/IL18/EZR/NFKB1/TUBA1C/FAS/NCL/ACTR2/TMBIM6/ARF6/CASP4/ARPC5/IL1R1/MAP3K7/HCLS1/CASP1/WASL/MYO1A/LPAR1/BAX/WIPF1/MAPK11/CASP3/TAB2/CDC42/PAK2/GNA13/TRAF2/TNFRSF10B/ABI1/SEC24D
KEGG	hsa04922	Glucagon signaling pathway	0.0180403	19		LDHC/GYS2/PRKACG/CAMK2D/PGAM2/CREB1/PGAM1/GCK/ACACA/PHKG1/PDHA2/PRKACB/AKT2/CAMK2G/PPARA/PRKACA/GCG/CREBBP/AKT3
KEGG	hsa04066	HIF-1 signaling pathway	0.0216371	19		TFRC/HIF1A/NFKB1/PIK3R1/LDHC/ENO3/CYBB/ALDOC/ENO1/IFNGR2/PGK1/CAMK2D/MKNK2/PDHA2/NOS2/AKT2/CAMK2G/CREBBP/AKT3
KEGG	hsa04810	Regulation of actin cytoskeleton	0.024864	33		MYL2/MYLPF/ACTR3/EZR/PIK3R1/PPP1R12A/ACTR2/IQGAP1/PFN4/ARPC5/PPP1CB/MYL10/FGF10/MYL9/IQGAP2/WASL/ITGA11/FGF8/LPAR1/ITGAV/RAF1/BCAR1/CDC42/PAK2/GNA13/ITGB8/SOS2/ITGA2/FGF22/FGF16/KRAS/APC/ARHGEF7
KEGG	hsa04918	Thyroid hormone synthesis	0.0263894	14		HSP90B1/HSPA5/PDIA4/ATP1B3/PRKACG/ATP1B1/ATP1A1/CREB1/ASGR1/GSR/ADCY6/PRKACB/DUOX1/PRKACA
KEGG	hsa05226	Gastric cancer	0.0265017	24		PIK3R1/GADD45A/CTNNB1/WNT7A/SHH/FGF10/FGF8/E2F1/BAX/WNT11/RXRG/RAF1/RB1/TGFBR2/CSNK1A1/SOS2/TGFBR1/TGFB3/FGF22/AKT2/FGF16/KRAS/APC/AKT3
KEGG	hsa05212	Pancreatic cancer	0.0292845	14		NFKB1/PIK3R1/GADD45A/E2F1/BAX/RAF1/RB1/TGFBR2/CDC42/TGFBR1/TGFB3/AKT2/KRAS/AKT3
KEGG	hsa04213	Longevity regulating pathway - multiple species	0.0295501	12		PIK3R1/FOXO3/PRKACG/IRS1/ADCY6/HDAC2/PRKACB/AKT2/KRAS/AKT1S1/PRKACA/AKT3
KEGG	hsa03060	Protein export	0.0303386	6		HSPA5/SRP19/SRP54/SRP72/SPCS3/SRPRB
KEGG	hsa04964	Proximal tubule bicarbonate reclamation	0.0303386	6		CA4/ATP1B3/ATP1B1/ATP1A1/SLC25A10/SLC4A4
KEGG	hsa04926	Relaxin signaling pathway	0.032736	21		NFKB1/PIK3R1/GNAI3/ARRB2/PRKACG/GNB4/CREB1/RAF1/MAPK11/TGFBR2/ADCY6/SOS2/TGFBR1/NOS2/PRKACB/AKT2/KRAS/RLN1/PRKACA/AKT3/MAP2K4
KEGG	hsa04917	Prolactin signaling pathway	0.0328808	13		NFKB1/PIK3R1/FOXO3/CCND2/GCK/JAK2/RAF1/MAPK11/SOS2/AKT2/KRAS/AKT3/SOCS4
KEGG	hsa05230	Central carbon metabolism in cancer	0.0328808	13		HIF1A/PIK3R1/LDHC/PGAM2/PGAM1/GCK/NTRK3/RAF1/PDHA2/AKT2/KRAS/SIRT3/AKT3
KEGG	hsa04910	Insulin signaling pathway	0.0336459	22		FASN/PIK3R1/SLC2A4/LIPE/GYS2/SREBF1/PRKACG/PPP1CB/PRKAR1A/GCK/ACACA/RAF1/MKNK2/IRS1/PHKG1/SOS2/PRKACB/AKT2/KRAS/PRKACA/AKT3/SOCS4
KEGG	hsa01200	Carbon metabolism	0.035756	19		GLYCTK/ENO3/ALDOC/GPT/ENO1/GPT2/PGK1/PRPS1/PGAM2/PGAM1/GCK/PRPS2/PDHA2/CS/TKFC/AGXT/OGDH/GOT2/ME3
KEGG	hsa01212	Fatty acid metabolism	0.0370036	11		FASN/SCD/ELOVL6/PPT1/FADS2/MCAT/ACSL4/ACACA/ACADL/CPT2/ACAA1
KEGG	hsa04510	Focal adhesion	0.0370354	30		MYL2/MYLPF/PIK3R1/BIRC3/THBS1/TNC/PPP1R12A/CTNNB1/LAMB3/PPP1CB/CCND2/MYL10/TNN/RAP1B/MYL9/ITGA11/ITGAV/BIRC2/FLT4/RAF1/BCAR1/TNR/CDC42/PAK2/ITGB8/SOS2/ITGA2/AKT2/LAMA5/AKT3
KEGG	hsa04068	FoxO signaling pathway	0.0379433	21		PIK3R1/SGK1/SLC2A4/GADD45A/FOXO3/CCND2/IL7R/RAF1/STK4/MAPK11/TGFBR2/IRS1/ATM/SOS2/TGFBR1/TGFB3/AKT2/KRAS/CREBBP/AKT3/RAG1
KEGG	hsa05161	Hepatitis B	0.0380168	25		NFKB1/PIK3R1/FAS/MAP3K7/DDX3X/CREB1/HSPG2/E2F1/BAX/JAK2/PCNA/RAF1/MAPK11/RB1/CASP3/TGFBR2/TAB2/SOS2/TGFBR1/TGFB3/AKT2/KRAS/CREBBP/AKT3/MAP2K4
KEGG	hsa05210	Colorectal cancer	0.0382378	15		PIK3R1/GADD45A/CTNNB1/BAX/RAF1/CASP3/TGFBR2/SOS2/TGFBR1/TGFB3/APPL1/AKT2/KRAS/APC/AKT3
KEGG	hsa05216	Thyroid cancer	0.0387662	8		GADD45A/CTNNB1/NCOA4/TPR/BAX/RXRG/CCDC6/KRAS
KEGG	hsa05224	Breast cancer	0.0394933	23		PIK3R1/GADD45A/CTNNB1/WNT7A/NOTCH4/FGF10/FGF8/E2F1/BAX/HEYL/WNT11/FLT4/RAF1/RB1/CSNK1A1/SOS2/FGF22/AKT2/FGF16/KRAS/APC/HEY2/AKT3
KEGG	hsa04137	Mitophagy - animal	0.0403207	13		HIF1A/FUNDC1/FOXO3/MAP1LC3C/USP8/TAX1BP1/ATG9A/E2F1/USP15/USP30/KRAS/PGAM5/BCL2L13
KEGG	hsa05218	Melanoma	0.0403207	13		PIK3R1/GADD45A/FGF10/FGF8/E2F1/BAX/RAF1/RB1/FGF22/AKT2/FGF16/KRAS/AKT3
KEGG	hsa04350	TGF-beta signaling pathway	0.0403543	16		GREM1/ID2/THBS1/GDF5/PPP2CA/TGIF1/AMHR2/SMAD9/PITX2/TGFBR2/TGFBR1/TGFB3/FST/LEFTY2/CREBBP/ZFYVE16
KEGG	hsa05213	Endometrial cancer	0.0414282	11		PIK3R1/GADD45A/CTNNB1/FOXO3/BAX/RAF1/SOS2/AKT2/KRAS/APC/AKT3
KEGG	hsa01210	2-Oxocarboxylic acid metabolism	0.0451992	5		GPT/GPT2/BCAT1/CS/GOT2
KEGG	hsa04211	Longevity regulating pathway	0.0497071	15		NFKB1/PIK3R1/FOXO3/PRKACG/CREB1/BAX/IRS1/ADCY6/APPL1/PRKACB/AKT2/KRAS/AKT1S1/PRKACA/AKT3

## Sheet: Sheet5
Supplementary Table 4. GSEA analysis results
	ID	Description	p.adjust
BP	GO:0044260	cellular macromolecule metabolic process	0.011027
BP	GO:0019222	regulation of metabolic process	0.011027
BP	GO:1901564	organonitrogen compound metabolic process	0.011027
BP	GO:0007154	cell communication	0.011027
BP	GO:0048518	positive regulation of biological process	0.011027
BP	GO:0071840	cellular component organization or biogenesis	0.011027
BP	GO:0046483	heterocycle metabolic process	0.011027
BP	GO:0006139	nucleobase-containing compound metabolic process	0.011027
BP	GO:0006725	cellular aromatic compound metabolic process	0.011027
BP	GO:0007165	signal transduction	0.011027
BP	GO:0051179	localization	0.011027
BP	GO:0019538	protein metabolic process	0.011027
BP	GO:0048522	positive regulation of cellular process	0.011027
BP	GO:1901360	organic cyclic compound metabolic process	0.011027
BP	GO:0023052	signaling	0.011027
CC	GO:0016020	membrane	0.011027
CC	GO:0005829	cytosol	0.011027
CC	GO:0005634	nucleus	0.011027
CC	GO:0032991	protein-containing complex	0.011027
CC	GO:0031974	membrane-enclosed lumen	0.011027
CC	GO:0043233	organelle lumen	0.011027
CC	GO:0070013	intracellular organelle lumen	0.011027
CC	GO:0044428	nuclear part	0.011027
CC	GO:0012505	endomembrane system	0.011027
CC	GO:0031981	nuclear lumen	0.011027
CC	GO:0031982	vesicle	0.011027
CC	GO:0005576	extracellular region	0.011027
CC	GO:0005654	nucleoplasm	0.011027
CC	GO:0005615	extracellular space	0.011027
CC	GO:0044421	extracellular region part	0.011027
MF	GO:0097159	organic cyclic compound binding	0.011027
MF	GO:1901363	heterocyclic compound binding	0.011027
MF	GO:0003676	nucleic acid binding	0.011027
MF	GO:0097367	carbohydrate derivative binding	0.011027
MF	GO:0019899	enzyme binding	0.011027
MF	GO:0003723	RNA binding	0.011027
MF	GO:0019900	kinase binding	0.011027
MF	GO:0030234	enzyme regulator activity	0.011027
MF	GO:0019904	protein domain specific binding	0.011027
MF	GO:0008047	enzyme activator activity	0.011027
MF	GO:0050839	cell adhesion molecule binding	0.011027
MF	GO:0001883	purine nucleoside binding	0.011027
MF	GO:0003729	mRNA binding	0.011027
MF	GO:0004857	enzyme inhibitor activity	0.011027
MF	GO:0019001	guanyl nucleotide binding	0.011027
KEGG	KEGG_SPLICEOSOME	KEGG_SPLICEOSOME	0.0197368
KEGG	KEGG_UBIQUITIN_MEDIATED_PROTEOLYSIS	KEGG_UBIQUITIN_MEDIATED_PROTEOLYSIS	0.0197368
KEGG	KEGG_LYSOSOME	KEGG_LYSOSOME	0.0197368
KEGG	KEGG_PATHOGENIC_ESCHERICHIA_COLI_INFECTION	KEGG_PATHOGENIC_ESCHERICHIA_COLI_INFECTION	0.0197368
KEGG	KEGG_NOD_LIKE_RECEPTOR_SIGNALING_PATHWAY	KEGG_NOD_LIKE_RECEPTOR_SIGNALING_PATHWAY	0.0197368
KEGG	KEGG_CARDIAC_MUSCLE_CONTRACTION	KEGG_CARDIAC_MUSCLE_CONTRACTION	0.0197368
KEGG	KEGG_HYPERTROPHIC_CARDIOMYOPATHY_HCM	KEGG_HYPERTROPHIC_CARDIOMYOPATHY_HCM	0.0197368
KEGG	KEGG_DILATED_CARDIOMYOPATHY	KEGG_DILATED_CARDIOMYOPATHY	0.0197368

## Sheet: Sheet6
Supplementary Table 5. Results of GSVA analysis.
	ID	Description	Pvalue
HALLMARK	HALLMARK_MYC_TARGET2D_V1	HALLMARK_MYC_TARGET2D_V1	0.00968337
HALLMARK	HALLMARK_UNFOLDED_PROTEIN_RESPONSE	HALLMARK_UNFOLDED_PROTEIN_RESPONSE	0.0146797
HALLMARK	HALLMARK_E2F_TARGET2D	HALLMARK_E2F_TARGET2D	0.00426377
HALLMARK	HALLMARK_G2M_CHECKPOINT	HALLMARK_G2M_CHECKPOINT	0.00105962
HALLMARK	HALLMARK_ANDROGEN_RESPONSE	HALLMARK_ANDROGEN_RESPONSE	0.0216572
HALLMARK	HALLMARK_MYC_TARGET2D_V2	HALLMARK_MYC_TARGET2D_V2	0.00954001

## Sheet: Sheet7
Supplementary Table 6 target genes - miRNA regulatory network topology Table
BetweennessCentrality	ClosenessCentrality	Degree	name	Stress
8.95e-05	0.375062	30	ACTA1	5524196
0.00689103	0.435826	435	hsa-let-7a-5p	332288634
0.0192863	0.460955	666	hsa-let-7b-5p	704344388
0.00385741	0.424381	337	hsa-let-7c-5p	204414910
0.00338175	0.417843	294	hsa-let-7d-5p	157350540
0.00417971	0.425093	332	hsa-let-7e-5p	205604428
0.00404575	0.425649	346	hsa-let-7f-5p	218818944
0.00367817	0.421398	318	hsa-mir-98-5p	183972570
0.00400531	0.425252	348	hsa-let-7g-5p	214436656
0.00372974	0.423356	337	hsa-let-7i-5p	201888298
0.0403647	0.489579	936	hsa-mir-1-3p	1215336352
9.74e-05	0.356127	42	hsa-mir-202-3p	5433244
0.00132556	0.400792	180	hsa-mir-495-3p	66945148
6.6e-05	0.33631	33	hsa-mir-567	2928060
6.69e-06	0.30658	10	hsa-mir-569	291348
4.49e-05	0.32723	28	hsa-mir-297	1985908
0.000454	0.382684	107	hsa-mir-7-1-3p	25028620
7.67e-05	0.351675	41	hsa-mir-7-2-3p	4197744
0.000419	0.375742	89	hsa-mir-877-5p	18892672
0.000685	0.366554	71	hsa-mir-3662	29551228
0.000123	0.356183	48	hsa-mir-4458	6299454
8.73e-05	0.354465	41	hsa-mir-4500	4847276
8.62e-05	0.342374	40	hsa-mir-4698	4037830
3.28e-05	0.334631	27	hsa-mir-5688	1646714
5.3e-05	0.34408	34	hsa-mir-1252-3p	3105342
0.00287592	0.391092	183	AMD1	121449100
0.00722508	0.434579	408	hsa-mir-17-5p	344236826
0.0021534	0.405355	223	hsa-mir-25-3p	108145660
0.00168105	0.403703	207	hsa-mir-32-5p	87078616
0.00498942	0.422179	342	hsa-mir-92a-3p	226324840
0.0100262	0.433422	426	hsa-mir-101-3p	377870100
0.00245672	0.395367	192	hsa-mir-212-3p	90106162
0.00167948	0.400228	184	hsa-mir-132-3p	74788560
0.000392	0.371636	80	hsa-mir-150-5p	17625142
0.00415837	0.422101	291	hsa-mir-186-5p	197547384
0.000412	0.379877	98	hsa-mir-363-3p	24402012
0.000313	0.375062	84	hsa-mir-367-3p	19065024
0.000466	0.383392	99	hsa-mir-324-3p	23888668
1.12e-06	0.30275	6	hsa-mir-519c-5p	80182
1.06e-05	0.323054	17	hsa-mir-518f-5p	694566
9.67e-06	0.32246	16	hsa-mir-526a	648384
0.00142297	0.400933	188	hsa-mir-92b-3p	74572616
0.000557	0.385272	113	hsa-mir-582-5p	29280568
9.78e-06	0.322323	16	hsa-mir-633	586440
0.000174	0.358649	50	hsa-mir-661	8841980
0.000456	0.374753	96	hsa-mir-542-3p	22416886
0.00212815	0.406005	196	hsa-mir-766-3p	99221776
0.000166	0.362703	61	hsa-mir-16-1-3p	8766480
0.000478	0.378426	107	hsa-mir-29b-2-5p	24047962
0.000106	0.347174	44	hsa-mir-223-5p	4814036
1.25e-05	0.31458	12	hsa-mir-122-3p	481222
0.000618	0.383844	104	hsa-mir-186-3p	29498470
0.000377	0.37568	74	hsa-mir-508-5p	21151258
0.00173195	0.393252	134	hsa-mir-455-3p	70744114
0.000179	0.364502	58	hsa-mir-551b-5p	9348572
0.000713	0.381658	108	hsa-mir-574-5p	32508680
0.000271	0.370789	83	hsa-mir-576-3p	15017100
0.000232	0.365789	68	hsa-mir-582-3p	12044444
1.77e-05	0.310634	15	hsa-mir-593-3p	807700
2.02e-05	0.327371	21	hsa-mir-885-3p	1103570
0.000614	0.380003	106	hsa-mir-665	28204326
3.15e-05	0.330889	33	hsa-mir-543	1586162
1.12e-06	0.30275	6	hsa-mir-523-5p	80182
1.12e-06	0.30275	6	hsa-mir-518e-5p	80182
0.00831771	0.436578	442	hsa-mir-522-5p	357060484
1.58e-06	0.304653	7	hsa-mir-519a-5p	105900
1.12e-06	0.30275	6	hsa-mir-519b-5p	80182
9.67e-06	0.32246	16	hsa-mir-520c-5p	648384
9.67e-06	0.32246	16	hsa-mir-518d-5p	648384
4.98e-05	0.341144	34	hsa-mir-1243	2371822
2.33e-05	0.325966	19	hsa-mir-1262	1227402
0.000201	0.364094	69	hsa-mir-1910-5p	10272406
2.42e-05	0.32069	16	hsa-mir-762	970018
6.69e-06	0.317428	12	hsa-mir-3128	446560
1.35e-05	0.321051	15	hsa-mir-3143	625832
3.79e-05	0.32087	23	hsa-mir-3190-5p	1521496
2.52e-05	0.333017	20	hsa-mir-4325	1599058
0.000102	0.345227	32	hsa-mir-4270	4516658
8.11e-05	0.348022	41	hsa-mir-4282	4077238
0.00027	0.362184	59	hsa-mir-1273e	12038072
3.41e-05	0.335369	24	hsa-mir-3927-3p	1583802
0.000399	0.372365	87	hsa-mir-3929	19855164
0.000102	0.345227	32	hsa-mir-4441	4516658
2.75e-05	0.337406	18	hsa-mir-4451	1449136
0.000477	0.375866	82	hsa-mir-4459	21387984
0.00015	0.354355	52	hsa-mir-4478	8083710
9.37e-05	0.349302	37	hsa-mir-3689d	5063080
1.65e-05	0.321368	14	hsa-mir-4494	712062
2.33e-05	0.329263	16	hsa-mir-4495	1305854
0.000134	0.353256	51	hsa-mir-4419b	7313148
0.000128	0.346804	44	hsa-mir-4537	6271760
0.000243	0.363978	62	hsa-mir-4649-3p	12214742
4.36e-05	0.336062	28	hsa-mir-4684-5p	2053826
5.57e-05	0.34186	31	hsa-mir-4701-3p	2874536
3.81e-06	0.311058	9	hsa-mir-4720-5p	222290
6.54e-06	0.316722	9	hsa-mir-4733-3p	355782
5.41e-05	0.337856	26	hsa-mir-4738-3p	2301104
1.68e-05	0.322049	14	hsa-mir-499b-5p	732844
3.22e-06	0.312252	7	hsa-mir-4764-5p	202854
2.53e-05	0.32078	15	hsa-mir-4773	928490
2.28e-06	0.308322	7	hsa-mir-4777-5p	160268
0.000132	0.360408	41	hsa-mir-4796-3p	7116790
3.81e-06	0.311058	9	hsa-mir-4799-3p	222290
7.97e-06	0.324342	12	hsa-mir-548ao-5p	545430
8.75e-05	0.340532	35	hsa-mir-5008-5p	3344680
0.000461	0.376052	92	hsa-mir-5011-5p	23901034
5.18e-05	0.335123	28	hsa-mir-5186	2628548
3.9e-06	0.313973	9	hsa-mir-5585-5p	252436
3.81e-06	0.311058	9	hsa-mir-5588-5p	222290
7.98e-05	0.355405	41	hsa-mir-5680	4563988
7.21e-05	0.34957	37	hsa-mir-548ax	3834078
0.000903	0.389954	136	hsa-mir-1277-5p	45678062
2.61e-05	0.324897	19	hsa-mir-6089	1102316
0.000512	0.372547	90	hsa-mir-6499-3p	24064386
6.24e-06	0.317827	11	hsa-mir-6508-5p	385122
0.000314	0.371091	68	hsa-mir-6512-3p	16191822
0.000459	0.375866	94	hsa-mir-190a-3p	24184492
9.3e-07	0.302228	5	hsa-mir-520g-5p	69718
1.19e-05	0.32448	15	hsa-mir-655-5p	699416
0.000314	0.371091	68	hsa-mir-6720-5p	16191822
0.000223	0.357805	41	hsa-mir-6731-5p	9043934
2.33e-05	0.325966	19	hsa-mir-6736-5p	1227402
0.000112	0.346171	39	hsa-mir-6742-3p	5249814
1.96e-05	0.329406	13	hsa-mir-6753-5p	881480
0.000102	0.345227	32	hsa-mir-6754-5p	4516658
7.58e-05	0.346171	32	hsa-mir-6760-5p	3568860
3.63e-05	0.326433	21	hsa-mir-6776-5p	1722064
0.000479	0.365848	57	hsa-mir-6807-5p	18573268
2.2e-05	0.311611	17	hsa-mir-6818-3p	958940
3.41e-05	0.335369	24	hsa-mir-6831-5p	1583802
0.000145	0.353256	45	hsa-mir-6840-3p	6140776
0.000581	0.380003	86	hsa-mir-6849-3p	27076862
8.71e-05	0.347491	36	hsa-mir-6851-5p	4735880
0.000204	0.351079	49	hsa-mir-6867-5p	7878098
3.13e-06	0.314971	9	hsa-mir-6868-5p	241500
4.77e-05	0.336509	25	hsa-mir-6873-5p	2286788
2.51e-05	0.317694	17	hsa-mir-6895-3p	1129750
3.24e-05	0.34094	19	hsa-mir-7113-5p	1810656
0.000168	0.352818	56	hsa-mir-7160-5p	8497434
0.000202	0.360408	55	hsa-mir-7703	11875002
0.000412	0.374815	82	hsa-mir-6516-5p	21381110
7.24e-05	0.350485	32	hsa-mir-7847-3p	4166938
7.93e-05	0.338358	32	hsa-mir-8055	3394436
5.35e-06	0.31659	10	hsa-mir-8067	337732
0.000233	0.359158	42	hsa-mir-8085	9537184
6.29e-05	0.336558	26	hsa-mir-9500	2522078
0.0013054	0.394614	138	ATP2B1	80489998
0.00800736	0.437752	442	hsa-mir-20a-5p	367953906
0.0107746	0.432517	428	hsa-mir-26a-5p	405292810
0.00928183	0.426765	381	hsa-mir-26b-5p	337733362
0.00642395	0.432435	391	hsa-mir-93-5p	318715826
0.0054301	0.428692	376	hsa-mir-181a-5p	263745172
0.00156824	0.401852	206	hsa-mir-181b-5p	83829354
0.00147475	0.403274	199	hsa-mir-181c-5p	81702398
0.00142533	0.390021	152	hsa-mir-204-5p	65742308
0.00189985	0.392439	151	hsa-mir-142-3p	82007548
0.00591043	0.431289	378	hsa-mir-106b-5p	296536494
0.00238205	0.414801	244	hsa-mir-20b-5p	130054420
0.000263	0.356127	59	hsa-mir-483-3p	10774088
0.000917	0.394614	161	hsa-mir-181d-5p	51527476
0.000136	0.351512	49	hsa-mir-498	6519168
0.000855	0.397922	135	hsa-mir-519d-3p	50008454
0.000821	0.384622	133	hsa-mir-615-3p	35211836
0.000286	0.359725	64	hsa-mir-642a-5p	11769602
5.74e-05	0.34351	33	hsa-mir-513a-3p	3185772
0.000437	0.375618	89	hsa-mir-532-3p	21493626
8.7e-05	0.355183	42	hsa-mir-1297	5328026
4.16e-05	0.31952	20	hsa-mir-2116-3p	1599724
7.5e-05	0.326667	31	hsa-mir-3183	2903296
5.97e-05	0.349302	33	hsa-mir-4465	3669090
6.68e-05	0.32822	29	hsa-mir-4469	2386208
1.6e-05	0.317075	16	hsa-mir-4713-5p	833728
7.5e-05	0.326667	31	hsa-mir-4723-3p	2903296
4.02e-05	0.335024	26	hsa-mir-5697	1973336
4.72e-05	0.340481	29	hsa-mir-513c-3p	2630504
4.93e-05	0.340991	30	hsa-mir-3606-3p	2744442
3.67e-05	0.318716	19	hsa-mir-2276-5p	1407526
0.000125	0.342426	35	hsa-mir-6749-3p	4439572
7.64e-05	0.323054	30	hsa-mir-6817-3p	2856238
0.000113	0.341195	36	hsa-mir-6845-3p	4138644
7.5e-05	0.326667	31	hsa-mir-6769b-3p	2903296
0.000158	0.344809	44	hsa-mir-6873-3p	7008486
8.87e-05	0.31961	26	hsa-mir-6892-3p	2717532
9.48e-05	0.329406	34	hsa-mir-7110-3p	3828072
0.00109288	0.383199	91	ATP6V1B2	43311352
0.0335157	0.483655	885	hsa-mir-16-5p	1085040856
0.0033258	0.42031	298	hsa-mir-19a-3p	172244832
0.00356149	0.420698	302	hsa-mir-19b-3p	177825054
0.00555718	0.429015	367	hsa-mir-30a-5p	254817172
0.00186252	0.408846	210	hsa-mir-196a-5p	95299452
0.0030247	0.416316	274	hsa-mir-130a-3p	146637310
0.00314589	0.418842	282	hsa-mir-320a	156854506
0.00144608	0.40442	186	hsa-mir-301a-3p	76843018
0.0014473	0.404563	185	hsa-mir-130b-3p	78826340
0.00108784	0.395779	174	hsa-mir-503-5p	54583574
7.01e-05	0.327136	34	hsa-mir-544a	2676836
9.41e-05	0.355072	41	hsa-mir-570-3p	5154332
4.13e-05	0.345961	26	hsa-mir-583	2519468
0.000728	0.393048	130	hsa-mir-454-3p	41795322
0.000553	0.376985	90	hsa-mir-125a-3p	24769660
0.000914	0.389887	142	hsa-mir-877-3p	42094498
0.000874	0.396468	141	hsa-mir-301b-3p	48399572
0.000168	0.363281	67	hsa-mir-1276	9666166
8.33e-05	0.347756	35	hsa-mir-3133	4104094
2.58e-06	0.295871	5	hsa-mir-323b-3p	114234
8.61e-05	0.352818	43	hsa-mir-4295	5172182
2.88e-05	0.333602	21	hsa-mir-4311	1410920
8.61e-05	0.352818	43	hsa-mir-3666	5172182
7.28e-06	0.305675	10	hsa-mir-4523	265390
3.25e-06	0.298624	10	hsa-mir-4693-3p	124748
1.08e-05	0.314189	13	hsa-mir-4744	595464
5.61e-06	0.299212	7	hsa-mir-4764-3p	232748
0.000125	0.353146	46	hsa-mir-548aw	6528126
8.08e-05	0.348714	42	hsa-mir-548g-5p	4844450
8.08e-05	0.348714	42	hsa-mir-548x-5p	4844450
8.08e-05	0.348714	42	hsa-mir-548aj-5p	4844450
0	0.277055	1	hsa-mir-6082	0
7.84e-05	0.349356	43	hsa-mir-1468-3p	4587210
8.08e-05	0.348714	42	hsa-mir-548f-5p	4844450
0.00102968	0.386974	112	BCAT1	49855128
0.00351532	0.414122	268	hsa-mir-21-5p	155396766
0.008688	0.433917	417	hsa-mir-7-5p	342549458
0.00100337	0.388557	148	hsa-mir-137	45297752
0.0190074	0.45799	657	hsa-mir-155-5p	666303710
5.41e-05	0.336062	27	hsa-mir-593-5p	2549032
0.000859	0.391293	130	hsa-mir-548d-3p	49046274
0.000228	0.359896	57	hsa-mir-769-5p	9664664
2.83e-05	0.334483	23	hsa-mir-106a-3p	1453768
0.000726	0.387039	124	hsa-mir-140-3p	36680538
3.79e-05	0.334631	23	hsa-mir-146a-3p	1903100
2.23e-05	0.328693	18	hsa-mir-2113	1068230
4.64e-06	0.30275	10	hsa-mir-3152-3p	172116
0.000138	0.358988	54	hsa-mir-548x-3p	8937892
7.78e-05	0.339315	35	hsa-mir-4328	3198096
3.04e-05	0.327842	18	hsa-mir-3692-3p	1131096
2.32e-05	0.327465	12	hsa-mir-3921	1165612
0.000344	0.375742	79	hsa-mir-548z	20002742
0.000129	0.351025	52	hsa-mir-548ac	7577284
0.000122	0.356684	51	hsa-mir-548ae-3p	7807166
0.000122	0.356684	51	hsa-mir-548aj-3p	7807166
0.000113	0.355183	50	hsa-mir-548am-3p	7237242
1.49e-06	0.297921	6	hsa-mir-3129-3p	67950
2.32e-05	0.327465	12	hsa-mir-4653-5p	1165612
9.71e-06	0.314493	12	hsa-mir-4752	413694
2.22e-05	0.318137	19	hsa-mir-4778-3p	827930
0.000113	0.355183	50	hsa-mir-548ah-3p	7237242
0.000301	0.372852	89	hsa-mir-5010-3p	15132258
0.000122	0.356684	51	hsa-mir-548aq-3p	7807166
1.49e-06	0.297921	6	hsa-mir-5583-5p	67950
2.24e-05	0.327136	21	hsa-mir-5589-3p	1022646
3.97e-05	0.325454	19	hsa-mir-211-3p	1664186
0.000143	0.348501	51	hsa-mir-301a-5p	6296600
0.000279	0.371454	73	hsa-mir-548h-3p	15899416
3.58e-05	0.340278	25	hsa-mir-3190-3p	1921094
7.19e-05	0.341451	32	hsa-mir-6077	3046616
0.000113	0.355183	50	hsa-mir-548j-3p	7237242
3.04e-05	0.334532	23	hsa-mir-6833-5p	1495030
4.75e-06	0.304938	7	hsa-mir-301b-5p	261696
0.000129	0.351025	52	hsa-mir-548bb-3p	7577284
0.000106	0.383457	45	CAMK2D	11070466
0.00347019	0.420776	329	hsa-mir-30c-5p	185027500
0.00137131	0.391764	164	hsa-mir-185-5p	58518908
0.00266901	0.410023	222	hsa-mir-484	111363636
0.000946	0.386645	116	CASP3	49708556
0.00367783	0.418765	312	hsa-mir-30d-5p	178538806
0.0195501	0.4547	613	hsa-mir-34a-5p	635300144
0.00120932	0.400439	165	hsa-mir-221-3p	59864040
0.00258201	0.410245	239	hsa-mir-224-5p	114637912
0.00272495	0.417002	292	hsa-mir-30b-5p	149486500
0.00707578	0.431452	401	hsa-mir-128-3p	284452884
0.000887	0.386711	146	hsa-mir-138-5p	38479468
0.00247458	0.415103	276	hsa-mir-30e-5p	137224126
0.0132763	0.438005	482	hsa-mir-374a-5p	444079358
0.00286619	0.401498	213	hsa-mir-375	118170792
0.000249	0.366613	80	hsa-mir-382-5p	12238764
3.34e-06	0.298155	9	hsa-mir-562	125952
0.000856	0.392101	129	hsa-mir-421	42173248
0.000302	0.375247	77	hsa-let-7b-3p	15786374
3.36e-05	0.337156	26	hsa-mir-26a-1-3p	1741280
5.06e-06	0.312766	11	hsa-mir-888-5p	286926
6.1e-05	0.343976	42	hsa-mir-885-5p	3123698
0.000268	0.370488	85	hsa-mir-548n	14708116
1.17e-05	0.317163	17	hsa-mir-3680-3p	521566
9.6e-07	0.295871	5	hsa-mir-5011-3p	50214
5.63e-06	0.302791	10	hsa-mir-4666b	253876
3.25e-06	0.309201	8	hsa-mir-6076	172442
3.45e-05	0.327889	21	hsa-mir-6124	1556746
7.01e-05	0.349249	36	hsa-mir-651-3p	3648836
3.25e-06	0.309201	8	hsa-mir-6797-3p	172442
0.00935075	0.414499	363	CCND2	397585434
0.00545684	0.431371	389	hsa-mir-15a-5p	262703010
0.00274092	0.412847	251	hsa-mir-29a-3p	125264552
0.000908	0.391697	157	hsa-mir-96-5p	47524412
0.00189005	0.40644	208	hsa-mir-29b-3p	91441670
3.5e-05	0.328835	19	hsa-mir-198	1509632
0.0136346	0.436662	485	hsa-mir-182-5p	496952780
0.00435863	0.426845	350	hsa-mir-15b-5p	214558084
0.0335711	0.477473	829	hsa-mir-124-3p	1020940240
0.00954284	0.430637	422	hsa-mir-191-5p	339726262
0.0261027	0.441998	546	hsa-mir-146a-5p	789932296
2.09e-05	0.328978	23	hsa-mir-154-5p	1066058
0.00650636	0.432517	404	hsa-mir-195-5p	288491778
3.03e-05	0.32448	22	hsa-mir-206	1291390
0.00457752	0.415481	284	hsa-mir-29c-3p	180292796
0.00228114	0.400018	151	hsa-mir-302a-3p	96243412
0.000554	0.390154	102	hsa-mir-302b-3p	34536092
0.000805	0.397436	124	hsa-mir-302c-3p	50238806
0.000547	0.388557	98	hsa-mir-302d-3p	33772600
0.00104352	0.383715	98	hsa-mir-372-3p	39198462
0.00205792	0.386908	131	hsa-mir-373-3p	71053982
0.000567	0.373954	96	hsa-mir-378a-5p	24470314
0.00117032	0.39702	168	hsa-mir-378a-3p	57061182
9.62e-05	0.349624	44	hsa-mir-340-3p	4756922
0.000575	0.378866	104	hsa-mir-342-3p	27242464
0.0186377	0.41838	370	hsa-mir-335-5p	572882950
0.0044602	0.424144	324	hsa-mir-424-5p	207707868
0.00346149	0.41838	289	hsa-mir-497-5p	164815218
0.0002	0.370187	58	hsa-mir-520e	12506600
0.000136	0.363629	51	hsa-mir-519c-3p	9061072
0.000481	0.385207	90	hsa-mir-520a-3p	28662940
0.00012	0.361437	47	hsa-mir-519b-3p	8058504
0.000205	0.371212	58	hsa-mir-520b	12895872
0.00274564	0.387302	133	hsa-mir-520c-3p	96896396
0.000195	0.369886	57	hsa-mir-520d-3p	12322602
0.000124	0.362011	48	hsa-mir-519a-3p	8276922
0.000197	0.364036	60	hsa-mir-505-3p	10260482
0.000842	0.38217	123	hsa-mir-603	36410172
6.45e-06	0.31876	10	hsa-mir-610	355338
0.000392	0.377173	84	hsa-mir-548c-3p	19596248
0.00014	0.362011	47	hsa-mir-646	7134676
1.53e-05	0.329883	14	hsa-mir-656-3p	923072
0.000213	0.356071	56	hsa-mir-765	8697654
0.000309	0.377173	84	hsa-let-7a-3p	17256702
0.000445	0.379434	107	hsa-mir-33a-3p	24095118
8.61e-05	0.349893	50	hsa-mir-192-3p	4848638
2.02e-05	0.324711	22	hsa-mir-145-3p	922374
2.8e-05	0.335715	24	hsa-mir-138-1-3p	1481638
0.0015829	0.406005	192	hsa-mir-340-5p	81837588
0.00188492	0.399177	179	hsa-mir-423-5p	73803230
0.000287	0.373525	75	hsa-mir-545-5p	15850090
1.6e-05	0.319162	12	hsa-mir-890	735308
1.98e-05	0.327277	19	hsa-mir-541-5p	977588
0.000356	0.369107	77	hsa-mir-744-3p	17744000
7.28e-05	0.335963	28	hsa-mir-1228-3p	3149996
1.89e-05	0.327089	17	hsa-mir-1237-3p	939624
2.98e-05	0.332094	20	hsa-mir-1200	1529034
1.27e-05	0.304287	9	hsa-mir-663b	327024
3.5e-05	0.337156	22	hsa-mir-1248	1681502
1.13e-05	0.319341	15	hsa-mir-1255a	555660
1.21e-05	0.324943	10	hsa-mir-1263	577404
0.000269	0.376861	69	hsa-mir-302e	17269954
2.54e-05	0.331033	16	hsa-mir-1252-5p	1171248
4.35e-06	0.307117	10	hsa-mir-1255b-5p	190964
6.25e-06	0.312466	9	hsa-mir-2114-3p	343336
9.59e-06	0.308782	9	hsa-mir-2682-3p	301552
2.24e-05	0.32676	18	hsa-mir-3125	1089124
1.81e-05	0.317871	16	hsa-mir-3134	834402
0.000183	0.363571	50	hsa-mir-3163	9882902
4.22e-05	0.340125	19	hsa-mir-3173-3p	2231524
1.61e-05	0.316854	12	hsa-mir-4303	611090
8.46e-05	0.344705	31	hsa-mir-4306	3863848
6.81e-06	0.317605	12	hsa-mir-4275	340096
2.85e-05	0.321867	19	hsa-mir-3200-5p	1128658
0.000495	0.380956	98	hsa-mir-3613-3p	25092836
1.09e-05	0.317605	9	hsa-mir-3616-3p	549226
7.32e-05	0.347597	41	hsa-mir-3653-3p	3964692
9.79e-05	0.342632	35	hsa-mir-3672	4057396
2.82e-05	0.330601	20	hsa-mir-3916	1381422
7.61e-05	0.347703	29	hsa-mir-4419a	3887152
4.75e-05	0.33626	18	hsa-mir-4428	2035784
8.52e-05	0.345123	30	hsa-mir-4434	3945906
1.87e-05	0.322277	12	hsa-mir-4436a	823504
4.43e-06	0.313282	9	hsa-mir-4503	258088
1.98e-05	0.325779	18	hsa-mir-2392	929768
7.61e-05	0.347703	29	hsa-mir-4510	3887152
9.72e-05	0.347597	33	hsa-mir-4516	4604310
4.85e-05	0.343044	30	hsa-mir-4521	2400860
0.000123	0.356016	47	hsa-mir-4524a-5p	5822750
0.000182	0.355571	38	hsa-mir-4524a-3p	7397162
1.43e-05	0.320735	14	hsa-mir-3074-5p	611734
8.86e-06	0.322871	14	hsa-mir-3976	576424
8.33e-05	0.344288	30	hsa-mir-4644	3723896
0.000192	0.364677	51	hsa-mir-4668-5p	9942394
5.43e-05	0.338408	30	hsa-mir-4668-3p	2529428
2.12e-05	0.326199	20	hsa-mir-4709-3p	1047276
3.12e-05	0.324111	20	hsa-mir-4779	1301184
3.91e-05	0.332482	22	hsa-mir-4795-5p	1748746
1.87e-05	0.322277	12	hsa-mir-5000-3p	823504
1.88e-05	0.316854	15	hsa-mir-5192	773904
9.62e-05	0.351946	39	hsa-mir-4524b-5p	4611268
4.82e-05	0.333993	31	hsa-mir-5692c	2217432
0.000212	0.359839	55	hsa-mir-5692a	9284182
8.52e-05	0.345123	30	hsa-mir-5703	3945906
4.82e-05	0.333993	31	hsa-mir-5692b	2217432
7.61e-05	0.347703	29	hsa-mir-6127	3887152
7.61e-05	0.347703	29	hsa-mir-6129	3887152
7.61e-05	0.347703	29	hsa-mir-6130	3887152
7.61e-05	0.347703	29	hsa-mir-6133	3887152
3.49e-05	0.321006	20	hsa-mir-6501-5p	1608330
1.6e-05	0.32723	18	hsa-mir-6505-5p	903364
5.81e-06	0.309033	9	hsa-mir-6730-3p	300122
9.29e-06	0.309327	11	hsa-mir-6744-5p	383800
5.36e-05	0.316239	12	hsa-mir-6751-3p	1996088
2.19e-05	0.32822	14	hsa-mir-6765-3p	981418
9.42e-05	0.345961	32	hsa-mir-6770-5p	4027706
1.42e-05	0.318449	11	hsa-mir-6772-3p	655266
1.03e-05	0.309495	10	hsa-mir-6781-3p	332728
1.08e-05	0.323789	12	hsa-mir-6792-5p	612850
3.43e-05	0.331949	18	hsa-mir-6797-5p	1641018
6.62e-06	0.308322	9	hsa-mir-6823-3p	327910
7.59e-06	0.316634	12	hsa-mir-6827-3p	468194
5.01e-05	0.337756	28	hsa-mir-6828-5p	2261758
0.000271	0.375	72	hsa-mir-6838-5p	14273716
2.02e-05	0.327936	18	hsa-mir-6847-5p	1093668
2.24e-05	0.32676	18	hsa-mir-6859-5p	1089124
9.79e-05	0.342632	35	hsa-mir-6864-3p	4057396
4.92e-05	0.335221	28	hsa-mir-6868-3p	2255922
7.48e-05	0.350808	33	hsa-mir-6878-5p	3886210
3.28e-05	0.33636	15	hsa-mir-6891-5p	1701484
1.66e-05	0.319789	15	hsa-mir-7152-5p	650408
1.86e-05	0.335221	17	hsa-mir-7849-3p	1188068
3.66e-05	0.331466	20	hsa-mir-8063	1672154
1.49e-05	0.315757	15	hsa-mir-8064	685756
9.9e-07	0.304612	5	hsa-mir-8083	68336
5.36e-05	0.316239	12	hsa-mir-1199-5p	1996088
4.55e-06	0.31038	8	hsa-mir-203a-5p	227340
3.43e-05	0.331949	18	hsa-mir-1249-5p	1641018
0.00100191	0.378866	80	CS	34969854
0.000622	0.379687	105	hsa-mir-28-5p	30148258
0.000994	0.396813	147	hsa-mir-183-5p	50081478
0.000949	0.384298	131	hsa-mir-214-3p	37936262
0.00361806	0.412473	256	hsa-mir-122-5p	138956658
0.000453	0.382877	110	hsa-mir-365a-3p	25486944
0.00055	0.373096	86	hsa-mir-324-5p	22273362
8.11e-05	0.346224	45	hsa-mir-200a-5p	3995456
0.00130564	0.394409	175	hsa-mir-193b-3p	57400942
2e-05	0.309117	16	hsa-mir-770-5p	845282
7.76e-06	0.316107	16	hsa-mir-200b-5p	407642
0.00118812	0.398548	153	hsa-mir-940	59637108
5.47e-05	0.342786	25	hsa-mir-761	2965454
5.62e-06	0.307241	9	hsa-mir-4323	235732
3.86e-06	0.299882	8	hsa-mir-4290	126850
0.000801	0.385794	120	hsa-mir-3619-5p	37501802
2.26e-05	0.328172	19	hsa-mir-4426	1328410
0.000181	0.360465	49	hsa-mir-4433a-3p	8568514
1.55e-05	0.3197	21	hsa-mir-4443	706044
1.97e-06	0.299527	5	hsa-mir-4488	76860
1.84e-05	0.31681	18	hsa-mir-4514	650194
2.26e-05	0.328172	19	hsa-mir-4647	1328410
2.26e-05	0.328172	19	hsa-mir-4662b	1328410
7.84e-06	0.306662	12	hsa-mir-4690-3p	263418
1.84e-05	0.31681	18	hsa-mir-4692	650194
6e-07	0.28798	3	hsa-mir-4697-5p	20472
6.47e-06	0.295372	7	hsa-mir-4712-5p	284150
0.000336	0.367559	67	hsa-mir-4722-5p	15444554
7.84e-06	0.306662	12	hsa-mir-5685	263418
0.000609	0.374692	95	hsa-mir-766-5p	24093892
0.000187	0.366083	68	hsa-mir-365b-3p	10102860
6e-07	0.28798	3	hsa-mir-1237-5p	20472
2.22e-05	0.327653	17	hsa-mir-6165	950842
5.86e-06	0.306951	9	hsa-mir-6515-5p	224420
0.000305	0.37085	70	hsa-mir-6808-5p	16130686
6.18e-06	0.305061	9	hsa-mir-6846-5p	258806
6.18e-06	0.305061	9	hsa-mir-6848-5p	258806
0.000304	0.371031	70	hsa-mir-6893-5p	16198044
2.11e-05	0.327136	18	hsa-mir-6894-5p	1119340
2.34e-05	0.322917	18	hsa-mir-7154-3p	966850
1.5e-05	0.319162	13	hsa-mir-4433b-3p	617472
0.000214	0.382235	70	DHX9	16991524
0.000908	0.384947	139	hsa-mir-149-5p	36745098
0.000644	0.384103	121	hsa-mir-93-3p	31660114
0.00127185	0.388226	117	E2F1	58313858
0.0048441	0.421087	309	hsa-mir-24-3p	202575690
0.00202587	0.412324	219	hsa-mir-106a-5p	114372322
0.00138556	0.391428	133	hsa-mir-10a-5p	59838644
0.00303476	0.412174	275	hsa-mir-203a-3p	122931638
0.00112316	0.377986	135	hsa-mir-205-5p	43547212
5.25e-05	0.329692	23	hsa-mir-223-3p	2329806
0.0103635	0.440375	498	hsa-mir-23b-3p	414391788
0.00032	0.368749	83	hsa-mir-135a-5p	15208892
0.000704	0.388359	131	hsa-mir-9-3p	38063168
0.00108433	0.374138	143	hsa-mir-126-3p	38249554
0.000227	0.367797	72	hsa-mir-193a-3p	10976454
0.00131828	0.391428	149	hsa-mir-330-3p	54315776
0.000585	0.37736	94	hsa-mir-331-3p	24304994
0.000401	0.369287	77	hsa-mir-329-3p	19434372
0.00013	0.352818	53	hsa-mir-650	6685496
0.000648	0.381594	100	hsa-mir-149-3p	33185458
0.00105255	0.388889	131	hsa-mir-362-3p	50569242
0.000335	0.372547	71	hsa-mir-939-5p	15279196
3.53e-05	0.312895	16	hsa-mir-1324	1256282
0.000567	0.380257	98	hsa-mir-1827	27742616
2.09e-05	0.315888	17	hsa-mir-3150a-3p	791988
0.000152	0.34408	33	hsa-mir-3175	5624256
8.16e-06	0.311568	11	hsa-mir-4283	398146
0.000113	0.349356	48	hsa-mir-3612	5612642
1.25e-05	0.325454	14	hsa-mir-3678-3p	719564
1.62e-05	0.306786	10	hsa-mir-4446-3p	466682
7.51e-06	0.307531	11	hsa-mir-3158-5p	284746
7.72e-06	0.314797	10	hsa-mir-4685-5p	379122
0.000143	0.361954	47	hsa-mir-2467-3p	7793126
1.07e-05	0.310846	14	hsa-mir-1343-5p	424704
2.09e-05	0.315888	17	hsa-mir-6763-5p	791988
1.64e-05	0.310803	16	hsa-mir-6798-5p	575938
8.68e-06	0.312766	10	hsa-mir-6805-5p	370908
0.000108	0.342683	37	hsa-mir-6825-5p	4271494
1.17e-05	0.315757	11	hsa-mir-6829-5p	480004
7.72e-06	0.314797	10	hsa-mir-6837-5p	379122
1.54e-05	0.316766	13	hsa-mir-7845-5p	624112
0.000568	0.380194	84	GATM	27186370
0.00152806	0.395093	181	hsa-mir-192-5p	62510074
0.000574	0.376736	124	hsa-mir-215-5p	24651210
0.00128352	0.39813	172	hsa-mir-126-5p	62783694
0.000127	0.351892	52	hsa-mir-944	6115268
2.29e-05	0.330553	19	hsa-mir-1264	1084950
0.000158	0.34434	44	hsa-mir-548s	5881004
0.000158	0.356517	53	hsa-mir-4257	7803548
1.29e-05	0.313541	14	hsa-mir-4263	661652
0.000114	0.343199	35	hsa-mir-3926	4382154
2.86e-06	0.31191	6	hsa-mir-4460	148596
2.7e-05	0.314103	17	hsa-mir-4480	973790
0.000106	0.346171	39	hsa-mir-3677-5p	4940510
2.67e-06	0.3111	6	hsa-mir-4727-3p	129296
0.000129	0.339163	35	hsa-mir-4768-5p	5725146
4.23e-06	0.303153	7	hsa-mir-3184-3p	247334
0.000132	0.339517	34	hsa-mir-6809-3p	5696002
2.61e-05	0.31952	17	hsa-mir-6830-3p	1010846
0.000129	0.339163	35	hsa-mir-6833-3p	5725146
1.07e-06	0.299803	6	hsa-mir-8069	61620
0.000126	0.373954	37	GPM6B	7663244
0.000368	0.375804	95	hsa-mir-146b-5p	18139096
5.57e-05	0.332919	31	hsa-mir-520a-5p	2541798
1.18e-05	0.310888	13	hsa-mir-525-5p	543156
0.000227	0.371333	73	hsa-mir-501-5p	12424650
0.000304	0.365496	67	hsa-mir-605-5p	13709044
0.000208	0.36573	61	hsa-mir-500a-5p	9992070
3.63e-05	0.323329	19	hsa-mir-3180-5p	1394806
3.06e-05	0.330122	23	hsa-mir-3919	1484040
1.12e-05	0.322141	15	hsa-mir-3925-5p	617704
8.64e-06	0.309411	13	hsa-mir-7153-5p	376280
9.19e-06	0.343665	15	HOXA6	802680
0.000237	0.352382	54	hsa-mir-296-3p	9101714
0.00103188	0.384233	126	KRAS	50349484
0.0405596	0.465095	720	hsa-mir-27a-3p	1198970858
0.0012189	0.398548	173	hsa-mir-30a-3p	62506154
0.000161	0.36253	64	hsa-mir-199a-5p	9061492
8.54e-05	0.345332	47	hsa-mir-217	4707706
0.00416526	0.411951	274	hsa-mir-200b-3p	163577962
0.000929	0.393591	146	hsa-mir-143-3p	44992374
0.000431	0.372669	102	hsa-mir-152-3p	22737190
4.13e-05	0.340685	23	hsa-mir-134-5p	2211688
0.00232237	0.404563	219	hsa-mir-200c-3p	99209820
0.00140531	0.40051	185	hsa-mir-30e-3p	69856706
0.000301	0.366849	64	hsa-mir-326	12993614
3.77e-06	0.303962	10	hsa-mir-384	157974
0.00360245	0.403274	242	hsa-mir-429	132848024
9.28e-05	0.34941	52	hsa-mir-433-3p	4714272
0.00128042	0.371636	128	hsa-mir-452-5p	59011330
0.000337	0.365848	84	hsa-mir-18a-3p	14299306
5.22e-06	0.307241	11	hsa-mir-487b-3p	255086
1.2e-05	0.315276	16	hsa-mir-613	516748
7.8e-05	0.353475	39	hsa-mir-622	4598556
0.000955	0.389954	148	hsa-mir-671-5p	41508496
0.000686	0.387764	124	hsa-mir-30d-3p	34498826
1.46e-05	0.321822	23	hsa-mir-124-5p	755144
0.000574	0.370488	91	hsa-mir-330-5p	23545196
1.41e-05	0.323146	14	hsa-mir-892b	623380
0.000765	0.384882	123	hsa-mir-873-5p	35985154
0.000171	0.356294	58	hsa-mir-216b-5p	7889802
0.000124	0.354244	42	hsa-mir-3148	5836636
3.11e-05	0.326386	22	hsa-mir-3192-5p	1446078
1.46e-05	0.31836	16	hsa-mir-4314	618802
1.47e-05	0.324897	15	hsa-mir-4646-5p	776798
1.95e-05	0.322917	17	hsa-mir-4689	964648
0.000241	0.370187	69	hsa-mir-5582-3p	13948038
6.52e-05	0.339365	30	hsa-mir-204-3p	2732066
4.54e-06	0.310338	7	hsa-mir-514a-5p	250652
1.34e-05	0.308239	10	hsa-mir-642b-5p	574008
0.000111	0.348182	42	hsa-mir-6506-5p	5185340
2.39e-05	0.325268	17	hsa-mir-6716-5p	1135630
2.52e-05	0.334778	22	hsa-let-7c-3p	1469264
0.000106	0.347438	42	hsa-mir-619-5p	4969186
2.12e-06	0.302148	8	hsa-mir-6866-5p	102750
6.19e-05	0.365672	29	MAGEA12	4096822
0.00167922	0.387171	147	hsa-mir-31-5p	58619838
4.46e-05	0.340278	29	hsa-mir-506-3p	2063980
0.000191	0.357805	60	hsa-mir-607	9724870
0.000672	0.384168	118	hsa-mir-335-3p	34100202
4.58e-05	0.338962	28	hsa-mir-1294	2196418
0.000963	0.385794	136	hsa-mir-1305	46726678
4.31e-05	0.334385	30	hsa-mir-3671	2136454
0.000118	0.336459	29	hsa-mir-3714	4914470
2.36e-05	0.329025	20	hsa-mir-3910	1197458
5.1e-05	0.329263	29	hsa-mir-5586-3p	2006630
3.92e-05	0.332968	24	hsa-mir-552-5p	1598684
0.0015613	0.392642	145	NAP1L1	76225026
0.00324074	0.407311	240	hsa-mir-10b-5p	122933344
0.00112156	0.399947	153	hsa-mir-196b-5p	57642134
4.37e-06	0.307531	7	hsa-mir-555	183160
8.21e-05	0.355627	44	hsa-mir-660-5p	5046990
0.000139	0.358311	55	hsa-mir-331-5p	6721864
3.99e-05	0.338006	24	hsa-mir-466	2192260
0.000167	0.353585	55	hsa-mir-3941	8416874
2.06e-05	0.330793	21	hsa-mir-4672	1100554
9.67e-06	0.319341	11	hsa-mir-4802-5p	473788
5.97e-05	0.339467	31	hsa-mir-4803	2950034
1.39e-06	0.300475	6	hsa-mir-5591-3p	70814
5.1e-05	0.339973	31	hsa-mir-6504-3p	2637664
8.02e-06	0.308907	10	hsa-mir-6509-5p	301064
2.2e-07	0.283149	2	hsa-mir-1537-5p	9624
8.68e-06	0.317251	15	hsa-mir-6768-5p	435090
0.000175	0.383263	47	NFKB1	11853132
0.000679	0.386448	124	hsa-mir-139-5p	34734810
0.00268422	0.40826	249	hsa-mir-9-5p	117527438
1.92e-06	0.300713	6	hsa-mir-508-3p	82958
6.48e-05	0.340583	27	hsa-mir-339-3p	2972002
0.000251	0.378551	52	NUCB2	14852592
0.000191	0.36075	63	hsa-mir-432-5p	9511124
1.68e-05	0.323927	17	hsa-mir-432-3p	791334
8.44e-05	0.35097	41	hsa-mir-539-5p	3919224
0.00102193	0.384362	158	hsa-mir-376a-5p	40657318
5.17e-06	0.313239	13	hsa-mir-1185-5p	262254
2.31e-05	0.329931	23	hsa-mir-3605-5p	1172542
6.61e-05	0.344601	39	hsa-mir-3679-5p	3491658
3.45e-05	0.328078	22	hsa-mir-7162-3p	1480982
0.0012071	0.389487	127	PIK3R1	64445536
0.00301941	0.413896	281	hsa-mir-23a-3p	144617300
0.0101648	0.444499	513	hsa-mir-103a-3p	405373396
0.0108464	0.444933	519	hsa-mir-107	426027052
3.52e-05	0.334532	29	hsa-mir-302a-5p	1759888
3.44e-05	0.332385	33	hsa-mir-376a-3p	1790992
1.43e-05	0.322597	19	hsa-mir-448	694408
0.000114	0.351566	53	hsa-mir-486-5p	5577970
1.79e-05	0.327936	25	hsa-mir-487a-3p	1071136
0.000109	0.357692	50	hsa-mir-455-5p	6248860
0.000115	0.353092	44	hsa-mir-612	6011358
5.84e-05	0.339163	27	hsa-mir-218-1-3p	2633062
1.84e-05	0.312981	16	hsa-mir-924	800860
3.45e-05	0.338006	28	hsa-mir-1202	2008026
8.21e-05	0.348714	36	hsa-mir-1285-3p	4603116
6.68e-06	0.307365	13	hsa-mir-4317	295902
3.63e-05	0.330505	26	hsa-mir-3658	1829846
9.95e-05	0.345018	40	hsa-mir-3924	5158056
5.79e-05	0.343044	29	hsa-mir-3187-5p	3256322
2.16e-06	0.298077	7	hsa-mir-3972	104730
5.25e-05	0.335616	25	hsa-mir-4643	2256434
0.00874801	0.414725	317	hsa-mir-1343-3p	265976320
6.6e-05	0.339315	30	hsa-mir-4755-3p	2942466
7.13e-05	0.344809	37	hsa-mir-4789-5p	3664286
8.61e-05	0.347969	37	hsa-mir-4789-3p	4422192
8.14e-06	0.306415	10	hsa-mir-4793-5p	314180
3.91e-06	0.304816	9	hsa-mir-5006-5p	202798
6.97e-06	0.306703	10	hsa-mir-5007-5p	327016
5.79e-05	0.343044	29	hsa-mir-5189-5p	3256322
3.75e-05	0.327277	27	hsa-mir-5580-3p	1950354
0.000195	0.358311	49	hsa-mir-939-3p	9131398
7.79e-05	0.332385	27	hsa-mir-6721-5p	2858944
7.03e-05	0.341502	31	hsa-mir-6783-3p	3352912
6.42e-05	0.338157	29	hsa-mir-6852-5p	2879160
5.79e-05	0.343044	29	hsa-mir-6860	3256322
3.54e-05	0.336708	21	hsa-mir-7856-5p	1824240
0.000853	0.380003	102	hsa-mir-8485	35238486
8.23e-06	0.364094	8	MAPK11	806216
0.00162884	0.391495	143	RANBP2	81932134
0.00157166	0.401003	177	hsa-mir-125b-5p	74840294
0.000296	0.3675	82	hsa-mir-423-3p	13493542
0.000163	0.358424	49	hsa-mir-520g-3p	7826102
0.000246	0.368749	61	hsa-mir-520h	12547178
4.25e-05	0.332094	30	hsa-mir-106b-3p	1909508
0.000299	0.362934	69	hsa-mir-708-5p	14816716
5.74e-06	0.31367	9	hsa-mir-943	315432
6.39e-05	0.3197	20	hsa-mir-1470	2539284
1.86e-05	0.329644	14	hsa-mir-3136-5p	1137712
1.97e-05	0.320599	15	hsa-mir-548u	979412
2.62e-05	0.326995	20	hsa-mir-642b-3p	1286522
1.41e-05	0.325779	12	hsa-mir-4439	901024
2.06e-06	0.306951	7	hsa-mir-4501	132368
1.34e-05	0.312123	14	hsa-mir-4504	531132
3.64e-05	0.328125	25	hsa-mir-3124-3p	1453062
4.53e-06	0.301988	5	hsa-mir-3140-5p	169738
3.1e-05	0.334926	24	hsa-mir-3973	1715750
0.000132	0.330649	30	hsa-mir-4667-3p	5125736
2.27e-05	0.318271	12	hsa-mir-642a-3p	843274
3.33e-06	0.309874	8	hsa-mir-5003-5p	191606
1.8e-05	0.324526	17	hsa-mir-6507-3p	739608
2.06e-05	0.307117	13	hsa-mir-6795-3p	812704
6.03e-05	0.319834	24	hsa-mir-6826-3p	2361366
4.54e-05	0.318538	20	hsa-mir-6887-3p	1663838
1.97e-05	0.320599	15	hsa-mir-7161-5p	979412
1.49e-05	0.317119	13	hsa-mir-8087	779936
0.00389307	0.387039	175	SRSF2	140461778
0.00097	0.39089	134	hsa-mir-222-3p	44950198
0.00103686	0.374077	91	hsa-mir-34b-5p	39783092
0.00063	0.371091	85	hsa-mir-34c-5p	25622938
8.88e-05	0.355294	47	hsa-mir-383-5p	5269312
0.000179	0.36138	71	hsa-mir-485-3p	8912962
0.0005	0.388491	97	hsa-mir-526b-3p	31220324
1.17e-05	0.322688	17	hsa-mir-599	662660
0.000463	0.376363	97	hsa-mir-148a-5p	22939448
4.69e-05	0.339012	31	hsa-mir-10b-3p	2270142
4.67e-05	0.342889	30	hsa-mir-187-5p	2611622
4.61e-06	0.292641	5	hsa-mir-1208	158412
1.5e-05	0.323513	17	hsa-mir-1468-5p	694750
5.16e-06	0.304531	9	hsa-mir-675-3p	211700
2.4e-07	0.287435	2	hsa-mir-1538	12098
4.27e-06	0.30803	10	hsa-mir-2909	211454
1.64e-05	0.326339	12	hsa-mir-3118	872926
1.54e-05	0.304246	9	hsa-mir-3130-3p	401470
1.27e-05	0.328314	16	hsa-mir-548v	827258
1.17e-05	0.321006	17	hsa-mir-3161	639654
1.06e-05	0.317738	15	hsa-mir-4261	497012
0.00033	0.366731	64	hsa-mir-2355-5p	13913086
4.03e-05	0.319924	17	hsa-mir-4269	1393714
4.88e-06	0.309705	8	hsa-mir-4278	255462
0.000201	0.37091	61	hsa-mir-3609	11080000
2.25e-05	0.327983	15	hsa-mir-3622a-3p	964906
2.25e-05	0.327983	15	hsa-mir-3622b-3p	964906
1.41e-05	0.320961	17	hsa-mir-3668	683822
4.23e-05	0.333504	19	hsa-mir-3679-3p	1935442
1.27e-05	0.322825	15	hsa-mir-3935	723832
0.000121	0.362069	46	hsa-mir-548ah-5p	6505770
5.25e-05	0.345856	29	hsa-mir-4496	2637976
5.11e-06	0.308489	9	hsa-mir-3691-3p	211878
2.04e-06	0.299291	6	hsa-mir-3922-5p	101968
6.04e-05	0.336509	25	hsa-mir-4446-5p	2569568
1.12e-05	0.315232	14	hsa-mir-4666a-5p	442356
9.12e-06	0.316414	14	hsa-mir-4671-3p	510178
3.5e-05	0.305061	11	hsa-mir-4708-3p	1289948
5.42e-06	0.314276	9	hsa-mir-4717-3p	287532
3.24e-06	0.303881	8	hsa-mir-4724-3p	155082
5.23e-06	0.313282	11	hsa-mir-4731-3p	288142
1.44e-05	0.319386	11	hsa-mir-4742-5p	529146
2.4e-07	0.287435	2	hsa-mir-4745-3p	12098
3.1e-06	0.295449	5	hsa-mir-4747-3p	91786
1.15e-05	0.318004	17	hsa-mir-4772-5p	551246
0.000366	0.368928	77	hsa-mir-4793-3p	18739814
5.23e-06	0.313282	11	hsa-mir-4801	288142
5.59e-05	0.344549	30	hsa-mir-5096	2879596
5.84e-06	0.31311	10	hsa-mir-539-3p	311374
0.000593	0.375742	87	hsa-mir-1304-3p	24355090
1.15e-05	0.320915	14	hsa-mir-376a-2-5p	595002
5.5e-07	0.29668	3	hsa-mir-6080	37582
5.71e-05	0.343303	29	hsa-mir-6083	2479416
7.81e-06	0.314319	10	hsa-mir-6512-5p	356980
4.03e-05	0.319924	17	hsa-mir-6715b-5p	1393714
1.74e-06	0.301668	5	hsa-mir-6720-3p	116306
5.71e-05	0.338056	29	hsa-mir-153-5p	2388630
0.000273	0.356629	50	hsa-mir-627-3p	10685656
1.14e-06	0.292641	4	hsa-mir-668-5p	57210
6.65e-05	0.33626	25	hsa-mir-6746-5p	2985596
5.36e-06	0.309789	9	hsa-mir-6757-3p	253496
8.82e-06	0.303315	7	hsa-mir-6760-3p	357084
5.28e-05	0.33137	23	hsa-mir-6771-5p	2428092
3.53e-06	0.303234	7	hsa-mir-6789-5p	158982
4.29e-05	0.32155	18	hsa-mir-6793-3p	1330622
1.53e-05	0.314536	11	hsa-mir-6824-5p	587836
0.00119129	0.39571	136	SLC20A1	75184644
3.34e-05	0.331611	26	hsa-mir-379-5p	1711494
0.000137	0.362069	56	hsa-mir-935	7649150
9.05e-05	0.335024	28	hsa-mir-3202	3417386
6.47e-05	0.352164	36	hsa-mir-3646	3955426
5.2e-05	0.334581	25	hsa-mir-4533	2246202
1.73e-05	0.322871	17	hsa-mir-3529-5p	878186
4.74e-05	0.34222	24	hsa-mir-4802-3p	2120818
1.67e-05	0.318137	13	hsa-mir-506-5p	813000
2.15e-05	0.321368	13	hsa-mir-892c-5p	960314
0.00574719	0.402989	250	STK4	220021180
0.00126119	0.397505	172	hsa-mir-18a-5p	60692030
4.9e-07	0.297222	4	hsa-mir-518f-3p	33902
2.57e-06	0.311313	9	hsa-mir-518b	189960
9e-08	0.291555	2	hsa-mir-518c-3p	7172
3.39e-05	0.340481	26	hsa-mir-518a-3p	2002074
1.56e-06	0.30658	7	hsa-mir-518d-3p	115186
7.76e-06	0.305839	9	hsa-mir-566	232820
0.000249	0.370608	69	hsa-mir-548a-3p	13325712
0.00044	0.375062	86	hsa-mir-625-5p	20219542
0.000147	0.356294	54	hsa-mir-652-3p	6559194
9.32e-05	0.342993	31	hsa-mir-363-5p	3607372
9.01e-05	0.355128	45	hsa-mir-101-5p	4998978
7.76e-05	0.35097	41	hsa-mir-196a-3p	4395462
9e-05	0.357188	38	hsa-mir-214-5p	5019820
0.00100022	0.392845	132	hsa-mir-30b-3p	52167010
0.000269	0.374322	84	hsa-mir-125b-2-3p	15102230
0.000126	0.349678	54	hsa-mir-488-3p	6181108
0.000128	0.363223	46	hsa-mir-624-3p	7114224
0.000139	0.356238	44	hsa-mir-1224-3p	6316556
8.23e-05	0.348448	42	hsa-mir-513b-5p	4274030
0.000171	0.370367	55	hsa-mir-548e-3p	10440370
0.000226	0.376425	65	hsa-mir-548f-3p	14358840
3.04e-06	0.310169	7	hsa-mir-1256	177938
7.47e-05	0.350592	32	hsa-mir-1275	4167248
0.000154	0.35441	52	hsa-mir-664a-5p	7194748
8.17e-05	0.330409	28	hsa-mir-764	3231966
7.57e-06	0.312766	10	hsa-mir-3115	334812
9.94e-05	0.340991	37	hsa-mir-3122	5653322
0.000175	0.358988	58	hsa-mir-3157-5p	8399716
2.21e-05	0.31532	15	hsa-mir-3165	875864
5.04e-05	0.336112	31	hsa-mir-3185	2331410
9.11e-06	0.319655	11	hsa-mir-4301	447598
9.74e-05	0.338911	24	hsa-mir-4302	4318884
0.000182	0.359669	50	hsa-mir-4252	9761576
0.000545	0.37975	86	hsa-mir-4284	24577994
2.81e-06	0.304449	7	hsa-mir-3656	138812
7.23e-06	0.307947	9	hsa-mir-3667-5p	346864
2.47e-06	0.299369	6	hsa-mir-3675-5p	94538
0.000316	0.371454	77	hsa-mir-3689a-3p	18393416
0.000249	0.365027	68	hsa-mir-3689b-3p	14235096
0.000292	0.36421	59	hsa-mir-3913-5p	14732868
0.000135	0.349302	43	hsa-mir-3934-5p	6210614
2.24e-05	0.332094	21	hsa-mir-4424	1281042
3.19e-05	0.327089	25	hsa-mir-4435	1424842
1.17e-05	0.323835	13	hsa-mir-4457	619266
5.84e-05	0.34186	31	hsa-mir-4476	2881666
0.000249	0.365027	68	hsa-mir-3689c	14235096
4.79e-06	0.309874	9	hsa-mir-4519	226588
5.78e-05	0.339517	32	hsa-mir-4525	2775568
1.51e-05	0.316987	15	hsa-mir-4530	608512
0.000241	0.366142	58	hsa-mir-548an	11380790
2.15e-05	0.323421	21	hsa-mir-3121-5p	900606
1.26e-05	0.325268	12	hsa-mir-3156-3p	676010
9.98e-06	0.322551	9	hsa-mir-3974	522744
4.53e-05	0.321051	16	hsa-mir-4645-5p	1380190
4.95e-06	0.31367	8	hsa-mir-4648	349624
8.19e-06	0.314797	10	hsa-mir-4654	450916
2.48e-05	0.332288	19	hsa-mir-4665-5p	1432588
5.36e-05	0.324295	17	hsa-mir-4673	1601718
9.75e-06	0.323467	11	hsa-mir-4682	513474
5.91e-06	0.31268	7	hsa-mir-4714-5p	293418
6.72e-05	0.34258	30	hsa-mir-4723-5p	3270204
2.08e-05	0.325872	16	hsa-mir-4724-5p	942128
0.000603	0.375556	88	hsa-mir-4728-5p	28135874
1.57e-05	0.324295	15	hsa-mir-4753-5p	749862
7.78e-06	0.311356	11	hsa-mir-4761-5p	333080
0.000319	0.36863	72	hsa-mir-4768-3p	16323206
8.19e-06	0.314797	10	hsa-mir-4769-5p	450916
1.82e-05	0.315407	15	hsa-mir-4794	676350
6.72e-05	0.330265	31	hsa-mir-1273f	2582262
1.86e-05	0.329311	17	hsa-mir-5010-5p	1136926
0.000129	0.362184	47	hsa-mir-548ar-3p	7303700
1.04e-05	0.319073	13	hsa-mir-5681a	492734
0.000194	0.353969	50	hsa-mir-5698	7702026
0.000182	0.349249	47	hsa-mir-450a-1-3p	9103726
0.000271	0.365027	62	hsa-mir-1273g-3p	13436632
5.78e-05	0.338962	28	hsa-mir-1233-5p	2904124
2.18e-05	0.311867	13	hsa-mir-3934-3p	673796
9.45e-05	0.339973	34	hsa-mir-6087	3910894
1.94e-05	0.329978	20	hsa-mir-548az-3p	1086360
1.52e-05	0.322414	17	hsa-mir-6507-5p	787884
0.000119	0.344028	41	hsa-mir-6513-5p	6542836
3.99e-05	0.337806	25	hsa-mir-6514-3p	1916240
0.000179	0.352327	50	hsa-mir-887-5p	10386292
3.8e-05	0.314753	9	hsa-mir-1180-5p	1507976
7.27e-05	0.344236	37	hsa-mir-548e-5p	3502312
8.99e-06	0.323789	10	hsa-mir-6730-5p	469648
3.34e-05	0.32974	19	hsa-mir-6745	1381794
1.76e-05	0.315363	17	hsa-mir-6768-3p	620324
5.2e-05	0.337456	26	hsa-mir-6778-5p	2628220
0.000257	0.36532	69	hsa-mir-6779-5p	14503288
0.000255	0.365203	69	hsa-mir-6780a-5p	14423998
0.000495	0.375371	87	hsa-mir-6785-5p	25081218
8.98e-06	0.302228	10	hsa-mir-6789-3p	239468
0.00032	0.368332	74	hsa-mir-6799-5p	17056922
3.67e-05	0.311356	13	hsa-mir-6809-5p	1611688
4.96e-05	0.339416	25	hsa-mir-6811-3p	2227688
3.68e-06	0.31	8	hsa-mir-6815-5p	200210
2.36e-05	0.328267	18	hsa-mir-6847-3p	1046788
3.68e-06	0.31	8	hsa-mir-6865-5p	200210
7.29e-05	0.342993	31	hsa-mir-6870-5p	3389584
4.39e-05	0.335024	27	hsa-mir-6876-5p	2050746
0.000495	0.375371	87	hsa-mir-6883-5p	25081218
2.13e-05	0.315669	15	hsa-mir-6890-5p	768298
0.000426	0.367619	85	hsa-mir-7106-5p	19948332
6.72e-05	0.34258	30	hsa-mir-7111-5p	3270204
3.8e-05	0.314753	9	hsa-mir-7114-3p	1507976
0.000249	0.365027	68	hsa-mir-1273h-5p	14235096
0.000395	0.373158	68	hsa-mir-7977	20059122
7.3e-05	0.35463	30	SUOX	3915942
0.000129	0.350916	47	hsa-mir-490-3p	6139182
8.16e-06	0.311739	13	hsa-mir-619-3p	400716
2.29e-05	0.327277	21	hsa-mir-4254	1032136
1.14e-05	0.310042	13	hsa-mir-4662a-3p	483314
0.0042658	0.402207	228	THBS1	189245596
0.00426028	0.424697	333	hsa-mir-27b-3p	202095988
7.99e-06	0.316239	16	hsa-mir-380-3p	418286
0.000117	0.351349	49	hsa-mir-410-3p	6266446
0.000193	0.360066	57	hsa-mir-491-5p	8654628
8.57e-06	0.323008	12	hsa-mir-648	515394
4.41e-05	0.341297	29	hsa-mir-657	2169384
7.03e-05	0.344914	32	hsa-mir-92a-2-5p	3554192
0.000407	0.374261	81	hsa-mir-377-5p	19938852
3.82e-06	0.309495	10	hsa-mir-379-3p	200168
2.31e-05	0.328078	21	hsa-mir-509-5p	1192746
2.81e-05	0.334877	31	hsa-mir-411-3p	1722314
3.26e-05	0.334532	24	hsa-mir-509-3-5p	1715020
0.000609	0.390622	128	hsa-mir-320c	35658106
4.03e-06	0.304084	8	hsa-mir-1205	157536
0.000122	0.352164	41	hsa-mir-1321	5532496
2.72e-05	0.341195	20	hsa-mir-3121-3p	1614556
3.9e-05	0.336012	23	hsa-mir-3149	1673978
0.000201	0.358988	59	hsa-mir-3065-5p	9493852
4.89e-06	0.315102	11	hsa-mir-4276	275004
2.58e-05	0.322232	19	hsa-mir-3665	1082500
9.5e-06	0.314146	13	hsa-mir-4418	466012
8.91e-06	0.311016	11	hsa-mir-4450	440124
6.1e-06	0.317251	12	hsa-mir-4528	363390
3.4e-07	0.295602	3	hsa-mir-4637	25904
2.8e-07	0.292904	3	hsa-mir-4655-5p	16932
0.00014	0.353914	43	hsa-mir-4739	6142874
0.000122	0.352164	41	hsa-mir-4756-5p	5532496
3.36e-06	0.31038	10	hsa-mir-3529-3p	201092
0.00023	0.36573	61	hsa-mir-6086	12395822
0.000118	0.35364	50	hsa-mir-6511a-5p	6334474
0.000118	0.35364	50	hsa-mir-1910-3p	6334474
2.41e-05	0.31038	11	hsa-mir-6733-3p	1108720
4.38e-05	0.330601	22	hsa-mir-6756-5p	1949290
4.38e-05	0.330601	22	hsa-mir-6766-5p	1949290
1.25e-05	0.312766	9	hsa-mir-6777-5p	409626
1.49e-05	0.315932	14	hsa-mir-6857-5p	680528
1.25e-05	0.312766	9	hsa-mir-6889-5p	409626
1.35e-05	0.321913	16	hsa-mir-8084	721216
0.0022418	0.395504	152	TNFAIP3	104478184
0.00129465	0.397367	161	hsa-mir-125a-5p	63765860
9.2e-05	0.345489	49	hsa-mir-412-3p	4380636
0.000124	0.355738	54	hsa-mir-573	6442044
3.44e-05	0.315669	20	hsa-mir-586	1781968
0.000359	0.375	92	hsa-mir-19a-5p	18865876
0.000143	0.359555	57	hsa-mir-130a-5p	7297384
0.0007	0.38365	142	hsa-mir-141-5p	34891432
0.000228	0.363978	61	hsa-mir-2278	11157292
2.42e-05	0.327183	21	hsa-mir-3616-5p	1187980
0.000139	0.359612	59	hsa-mir-23c	7762530
1.72e-05	0.327747	21	hsa-mir-3688-3p	984974
0.000176	0.349142	49	hsa-mir-4635	6817084
5.97e-05	0.329406	33	hsa-mir-4659a-3p	2739456
3.18e-05	0.31659	23	hsa-mir-4659b-3p	1297944
9.72e-06	0.314319	16	hsa-mir-4670-3p	474754
5.83e-05	0.336857	28	hsa-mir-4729	2582370
1.84e-05	0.324573	21	hsa-mir-5093	831948
1.41e-05	0.313239	16	hsa-mir-5700	670974
1.96e-05	0.322871	20	hsa-mir-580-5p	984298
8.35e-06	0.310803	14	hsa-mir-6754-3p	351922
4.6e-06	0.306745	11	hsa-mir-6837-3p	215990
5.9e-05	0.326199	29	hsa-mir-6875-3p	2183702
0.00842049	0.40753	336	KMT2D	342795326
0.00261705	0.411133	251	hsa-mir-218-5p	113641110
0.000149	0.35162	51	hsa-mir-346	6096802
0.000573	0.379687	119	hsa-mir-449a	26256878
0.00111516	0.393523	179	hsa-mir-494-3p	48942038
4.87e-05	0.344914	27	hsa-mir-524-5p	2664394
8.83e-05	0.354851	39	hsa-mir-520d-5p	4866360
0.000524	0.37568	103	hsa-mir-449b-5p	22807124
3.59e-05	0.32822	24	hsa-mir-675-5p	1458998
0.000217	0.363397	60	hsa-mir-92a-1-5p	9655606
0.000695	0.385729	115	hsa-mir-30c-1-3p	38170096
8.8e-05	0.349785	32	hsa-mir-486-3p	3837306
0.000855	0.383521	109	hsa-mir-744-5p	32830192
0.000156	0.351838	47	hsa-mir-760	6971958
1.38e-05	0.320599	11	hsa-mir-920	680082
0.000151	0.361896	55	hsa-mir-1224-5p	8161368
0.000217	0.365965	68	hsa-mir-1229-3p	10442228
0.000487	0.380893	112	hsa-mir-1301-3p	24511710
0.000122	0.352436	43	hsa-mir-1913	5314212
0.000106	0.346698	40	hsa-mir-1915-3p	4102034
1.24e-05	0.319073	11	hsa-mir-3126-5p	591720
1.37e-05	0.316766	12	hsa-mir-3147	544024
2.52e-05	0.333504	19	hsa-mir-3153	1425112
1.1e-05	0.317384	9	hsa-mir-4300	527610
5.44e-06	0.309201	7	hsa-mir-4260	221702
6.62e-05	0.321504	23	hsa-mir-4287	3294086
8.81e-06	0.32069	14	hsa-mir-3915	490640
0.000183	0.360237	60	hsa-mir-3928-3p	8784250
2.88e-05	0.330937	17	hsa-mir-4447	1447876
3.58e-06	0.30691	7	hsa-mir-4466	167928
2.88e-05	0.330937	17	hsa-mir-4472	1447876
1.69e-05	0.327559	14	hsa-mir-4513	989942
0.0003	0.364036	61	hsa-mir-3127-3p	13465620
4.65e-06	0.317428	8	hsa-mir-3189-5p	313656
7.69e-06	0.317871	11	hsa-mir-4660	392458
0.000458	0.362472	77	hsa-mir-4685-3p	20739956
2.46e-05	0.322004	13	hsa-mir-4706	964538
0.000475	0.378049	83	hsa-mir-4726-3p	20482262
2.46e-05	0.322004	13	hsa-mir-4749-5p	964538
2.22e-06	0.310253	6	hsa-mir-4758-3p	145210
2.01e-05	0.320915	15	hsa-mir-4436b-3p	1043646
8.18e-06	0.322688	12	hsa-mir-5047	512794
2.89e-05	0.327606	22	hsa-mir-5197-3p	1568068
5.68e-05	0.347385	27	hsa-mir-5584-5p	2974776
1.1e-05	0.317384	9	hsa-mir-5591-5p	527610
0.000582	0.369227	76	hsa-mir-1306-5p	23346478
5.63e-06	0.307365	6	hsa-mir-1227-5p	217752
1.83e-05	0.319789	14	hsa-mir-4632-5p	969038
7.05e-06	0.310084	8	hsa-mir-6090	339058
8.78e-05	0.345018	34	hsa-mir-6134	4503234
5.7e-06	0.311526	9	hsa-mir-6511a-3p	270522
5.7e-06	0.311526	9	hsa-mir-6511b-3p	270522
2.53e-05	0.330409	22	hsa-mir-510-3p	1216850
1.88e-06	0.309117	6	hsa-mir-597-3p	133742
6.69e-06	0.316195	8	hsa-mir-5699-5p	395476
1.1e-05	0.317384	9	hsa-mir-6726-5p	527610
9.4e-06	0.31238	12	hsa-mir-6729-3p	417164
2.52e-05	0.333504	19	hsa-mir-6733-5p	1425112
1.83e-05	0.319789	14	hsa-mir-6735-5p	969038
2.67e-05	0.334238	20	hsa-mir-6739-5p	1509702
3.1e-06	0.304572	6	hsa-mir-6741-5p	151126
7.76e-06	0.314971	11	hsa-mir-6748-5p	413830
6.56e-05	0.326059	26	hsa-mir-6756-3p	2454998
3.58e-06	0.308531	6	hsa-mir-6759-5p	192456
4.4e-05	0.335419	22	hsa-mir-6764-5p	1880504
9.94e-06	0.321051	13	hsa-mir-6784-3p	506096
1.13e-06	0.297882	3	hsa-mir-6793-5p	60616
8.06e-06	0.311143	9	hsa-mir-6827-5p	361714
0.000135	0.349946	39	hsa-mir-6832-3p	5729058
2.07e-05	0.329263	14	hsa-mir-6834-5p	1079830
1.29e-05	0.323789	11	hsa-mir-6855-3p	742024
2.25e-05	0.333504	15	hsa-mir-6857-3p	1400036
1.79e-05	0.321504	16	hsa-mir-6858-5p	873312
9.94e-06	0.321051	13	hsa-mir-6862-3p	506096
2.34e-05	0.321323	17	hsa-mir-6867-3p	1108398
1.37e-05	0.319745	12	hsa-mir-6875-5p	644818
2e-05	0.321323	15	hsa-mir-6879-5p	1080086
2.38e-05	0.32078	19	hsa-mir-7113-3p	1077828
2.53e-05	0.331998	18	hsa-mir-7156-3p	1307462
1.83e-05	0.319789	14	hsa-mir-7843-5p	969038
1.87e-05	0.324434	17	hsa-mir-7854-3p	816498
1.44e-05	0.323881	16	hsa-mir-7855-5p	705800
0.00390268	0.394956	218	TNFRSF10B	171554056
0.00110411	0.399457	167	hsa-mir-141-3p	59898354
0.00106705	0.390622	128	hsa-mir-200a-3p	49148384
0.000678	0.367026	67	hsa-mir-376c-3p	28225326
2.69e-05	0.334532	26	hsa-mir-323a-3p	1510520
7.47e-06	0.311058	11	hsa-mir-496	322498
9.96e-05	0.351241	43	hsa-mir-512-3p	5375310
1.53e-06	0.296255	5	hsa-mir-517-5p	66680
9.13e-05	0.348981	39	hsa-mir-527	4705518
0.000141	0.360693	61	hsa-mir-651-5p	7835552
0.000892	0.39523	153	hsa-mir-425-5p	46958424
0.000244	0.36863	67	hsa-mir-769-3p	12369118
0.000819	0.38962	123	hsa-mir-30c-2-3p	44501396
4.32e-06	0.303234	9	hsa-mir-450b-3p	176904
0.000123	0.354299	47	hsa-mir-518a-5p	6386674
2e-05	0.315451	15	hsa-mir-1225-3p	726990
1.24e-05	0.305757	14	hsa-mir-1289	450636
2.38e-06	0.300951	6	hsa-mir-3201	105066
2.78e-06	0.302831	6	hsa-mir-4305	111390
1.73e-05	0.317075	11	hsa-mir-4319	719528
5.21e-05	0.324989	28	hsa-mir-3614-5p	2213002
1.18e-05	0.314319	14	hsa-mir-3620-3p	455040
0.000168	0.36421	66	hsa-mir-4422	9528738
1.83e-06	0.294456	7	hsa-mir-3117-5p	71484
6.9e-07	0.290959	4	hsa-mir-3913-3p	28494
9.09e-05	0.333699	30	hsa-mir-4786-5p	3225178
3.49e-06	0.301668	8	hsa-mir-4791	135256
1.81e-05	0.314103	10	hsa-mir-5088-5p	748012
8.38e-05	0.339517	36	hsa-mir-5089-5p	3640426
3.17e-06	0.305839	7	hsa-mir-5684	170606
3.34e-05	0.32069	22	hsa-mir-6500-3p	1538800
6.49e-05	0.34507	27	hsa-mir-6758-5p	3144064
1.03e-05	0.298741	8	hsa-mir-6769a-3p	373070
0.000163	0.358593	54	hsa-mir-6788-5p	9582598
2.79e-05	0.335567	24	hsa-mir-6835-3p	1509650
5.15e-05	0.343976	25	hsa-mir-6856-5p	2652210
2.21e-06	0.304857	7	hsa-mir-8068	126502
0.000676	0.380447	61	PEX11B	24133508
4.42e-06	0.299369	7	hsa-mir-4475	169930
2.57e-05	0.331081	19	hsa-mir-4710	1216666
2.47e-05	0.325314	22	hsa-mir-4792	1016714
1.9e-07	0.28524	3	hsa-mir-5708	7592
2.9e-07	0.288418	3	hsa-mir-381-5p	9750
0.00013	0.345123	35	hsa-mir-6880-5p	5674014
3.51e-06	0.305183	8	hsa-mir-6892-5p	149276
0.00018	0.376487	53	DDX18	11539052
0.000389	0.362011	75	hsa-mir-99a-5p	15943072
0.0024633	0.39332	178	WASL	111442210
0.00216927	0.408553	227	hsa-mir-148a-3p	109371426
3.7e-05	0.334926	28	hsa-mir-302c-5p	1935620
0.00360873	0.413446	271	hsa-mir-148b-3p	158239220
0.000147	0.361552	63	hsa-mir-561-3p	8327352
0.000279	0.366201	64	hsa-mir-143-5p	12112196
0.00197403	0.407457	223	hsa-mir-590-3p	99507480
3.73e-06	0.293357	5	hsa-mir-1178-3p	149024
1.41e-05	0.323743	12	hsa-mir-1286	704348
3.41e-05	0.333065	24	hsa-mir-548p	1610294
1.26e-06	0.29148	4	hsa-mir-3169	36602
9.62e-06	0.314406	13	hsa-mir-1193	463186
6.42e-05	0.350808	32	hsa-mir-3681-3p	3789472
4.88e-05	0.341809	22	hsa-mir-3944-5p	2250494
2.93e-05	0.328314	19	hsa-mir-4650-3p	1460548
4.46e-06	0.309453	10	hsa-mir-4678	239556
3.08e-05	0.314233	13	hsa-mir-4697-3p	1143604
3.72e-05	0.335024	23	hsa-mir-4735-5p	1758302
2e-06	0.307864	6	hsa-mir-4740-5p	133626
7.39e-05	0.342838	35	hsa-mir-4775	3620712
9.04e-05	0.356629	47	hsa-mir-548at-5p	5384088
1.42e-05	0.328646	17	hsa-mir-5683	890110
2.41e-06	0.302469	8	hsa-mir-5681b	116452
6.42e-05	0.350808	32	hsa-mir-216a-3p	3789472
2.24e-05	0.332579	16	hsa-mir-329-5p	1181646
0.00130569	0.389022	114	NOLC1	55052830
4.54e-05	0.345332	33	hsa-mir-381-3p	2840536
0.000297	0.369526	75	hsa-mir-513a-5p	14181996
3.86e-05	0.336708	25	hsa-mir-575	1936990
0.00022	0.370007	64	hsa-let-7f-1-3p	12110682
3.12e-05	0.330649	19	hsa-mir-300	1375460
8.95e-06	0.315232	13	hsa-mir-889-3p	585958
1.66e-05	0.323605	14	hsa-mir-4264	775626
1.05e-05	0.321459	11	hsa-mir-3674	523526
1.21e-05	0.328031	15	hsa-mir-4666a-3p	777766
1.07e-05	0.316898	12	hsa-mir-4676-5p	491882
6e-07	0.286244	4	hsa-mir-4751	27372
3.35e-05	0.330026	19	hsa-mir-4795-3p	1501190
1.33e-05	0.323146	13	hsa-mir-4797-3p	661928
2.33e-06	0.300872	6	hsa-mir-5004-5p	103576
1.94e-06	0.305183	6	hsa-mir-5687	103332
1.78e-05	0.330457	19	hsa-mir-98-3p	1017402
1.25e-06	0.292453	5	hsa-mir-6826-5p	51108
2.06e-05	0.327136	19	hsa-mir-8062	972014
0.000285	0.371031	48	HAND1	11338824
0.000162	0.360979	55	hsa-mir-1207-5p	7828450
0.000256	0.36679	70	hsa-mir-2110	12619112
1.16e-05	0.322141	12	hsa-mir-4736	577372
5.5e-05	0.344966	27	hsa-mir-4763-3p	2789470
1.51e-05	0.31367	13	hsa-mir-6810-5p	576810
1.35e-05	0.323743	14	hsa-mir-7150	671244
1.19e-05	0.309411	11	hsa-mir-450a-2-3p	425928
0.00963415	0.406077	347	ZNF264	372877968
0.000648	0.386317	125	hsa-mir-142-5p	35442036
0.000123	0.354134	53	hsa-mir-190a-5p	6350716
0.00108777	0.382042	126	hsa-mir-579-3p	52863082
9.7e-07	0.299921	4	hsa-mir-611	47122
0.000177	0.364735	71	hsa-let-7f-2-3p	10040840
4.84e-05	0.333065	28	hsa-mir-25-5p	2316012
9.74e-05	0.347863	43	hsa-mir-100-3p	4414452
0.000162	0.355904	63	hsa-mir-27b-5p	8039116
0.000117	0.352055	46	hsa-mir-127-5p	5779922
0.000215	0.36456	71	hsa-mir-148b-5p	11816924
0.000252	0.367263	80	hsa-mir-628-5p	13763816
8.46e-05	0.346804	45	hsa-mir-190b	4367312
0.000179	0.358649	58	hsa-mir-1303	8694632
1.56e-05	0.322049	15	hsa-mir-1245a	771124
5.53e-05	0.344497	29	hsa-mir-302f	3206058
2.3e-05	0.330649	21	hsa-mir-205-3p	1169604
8.1e-05	0.355627	43	hsa-mir-449c-5p	5187482
3.53e-06	0.313239	7	hsa-mir-2117	218714
1.15e-05	0.319341	15	hsa-mir-2682-5p	575304
8.9e-07	0.304368	4	hsa-mir-449c-3p	71264
0	0.28882	1	hsa-mir-3131	0
4.23e-05	0.336757	24	hsa-mir-544b	1984480
1.66e-05	0.32822	14	hsa-mir-3154	893194
1.36e-05	0.327465	16	hsa-mir-3168	842942
0.000862	0.371636	81	hsa-mir-3179	34069718
8.75e-06	0.322095	11	hsa-mir-4293	497694
5.92e-06	0.304694	8	hsa-mir-4313	174280
3.68e-05	0.331274	22	hsa-mir-4324	1566332
7.55e-05	0.346119	39	hsa-mir-3607-3p	3496126
5.1e-05	0.349195	32	hsa-mir-3689a-5p	3145730
5.1e-05	0.349195	32	hsa-mir-3689b-5p	3145730
7.5e-07	0.299134	5	hsa-mir-3914	39690
6.24e-05	0.335567	29	hsa-mir-3943	2636914
5.23e-06	0.30588	9	hsa-mir-4453	183828
6.04e-05	0.341195	26	hsa-mir-4468	2580618
3.41e-05	0.343199	25	hsa-mir-3689e	2089044
3.12e-05	0.342426	24	hsa-mir-3689f	1933558
5.23e-06	0.30588	9	hsa-mir-4538	183828
9.75e-06	0.311867	12	hsa-mir-4649-5p	434886
2.1e-07	0.290625	2	hsa-mir-4730	7768
2.32e-05	0.318716	19	hsa-mir-4770	827468
2.52e-06	0.302509	5	hsa-mir-4771	114868
0.000171	0.34408	35	hsa-mir-5193	5580540
8.71e-05	0.339365	38	hsa-mir-664b-3p	3959052
7.78e-06	0.31765	10	hsa-mir-5584-3p	439432
4e-05	0.337806	28	hsa-mir-548au-3p	2192286
6.72e-05	0.349249	37	hsa-mir-5590-3p	3913104
6.43e-05	0.336459	30	hsa-mir-5696	3036314
0.00107165	0.385403	107	hsa-mir-660-3p	42007488
4.16e-05	0.339214	33	hsa-mir-1185-2-3p	2336694
0.000157	0.347544	44	hsa-mir-1247-3p	6689632
1.21e-05	0.315015	13	hsa-mir-1255b-2-3p	475532
5.98e-06	0.313498	10	hsa-mir-3191-5p	300100
3.53e-05	0.337856	31	hsa-mir-1185-1-3p	2016074
1.05e-05	0.319386	13	hsa-mir-495-5p	539436
2.32e-05	0.318716	19	hsa-mir-6088	827468
1.5e-05	0.314666	11	hsa-mir-6715a-3p	643650
1.32e-05	0.319834	15	hsa-mir-6715b-3p	613204
0.00018	0.35441	45	hsa-mir-383-3p	9196600
4.46e-05	0.333309	28	hsa-mir-511-3p	2047922
8.93e-05	0.337706	32	hsa-mir-1250-3p	3379200
6.58e-06	0.309537	10	hsa-mir-3928-5p	236096
1.11e-05	0.312294	13	hsa-mir-6729-5p	480964
4.8e-07	0.300237	3	hsa-mir-6755-3p	37730
0	0.28882	1	hsa-mir-6770-3p	0
7.55e-05	0.334975	31	hsa-mir-6771-3p	3237534
6.58e-06	0.309537	10	hsa-mir-6806-3p	236096
1.7e-06	0.304938	5	hsa-mir-6874-3p	91086
1.03e-05	0.318984	12	hsa-mir-1273h-3p	545118
5.04e-06	0.316943	11	hsa-mir-7844-5p	331076
1.83e-06	0.304084	6	hsa-mir-8075	94842
1.56e-05	0.322049	15	hsa-mir-8079	771124
2.26e-06	0.309243	6	hsa-mir-8086	152454
0.000249	0.38185	60	MAP4K4	15176746
0.00342366	0.388359	179	BZW1	127814924
0.000232	0.35162	55	hsa-mir-211-5p	10910176
0.0003	0.376985	81	hsa-mir-144-3p	17422500
0.000156	0.348448	49	hsa-mir-136-5p	7037926
3.92e-05	0.337856	25	hsa-mir-522-3p	1973472
0.000354	0.378614	87	hsa-mir-548b-3p	19572742
0.000169	0.331901	35	hsa-mir-623	7528296
0.000527	0.380765	116	hsa-mir-19b-1-5p	28429874
1.3e-05	0.315582	17	hsa-mir-19b-2-5p	584020
0.000104	0.351675	42	hsa-mir-34c-3p	5083046
1.85e-05	0.32662	20	hsa-mir-556-3p	888836
3.85e-05	0.340583	24	hsa-mir-875-3p	1955370
2.61e-05	0.329978	23	hsa-mir-936	1305608
8.02e-06	0.310127	12	hsa-mir-1206	336560
0.000289	0.362818	65	hsa-mir-1254	12906982
6.16e-06	0.29668	7	hsa-mir-1197	213394
9.33e-05	0.352654	42	hsa-mir-224-3p	4830178
5.96e-06	0.312466	11	hsa-mir-2052	287008
3.65e-05	0.321459	18	hsa-mir-3116	1508152
1.37e-05	0.314971	10	hsa-mir-3132	523294
1.8e-06	0.303032	5	hsa-mir-3142	95536
0.000476	0.379813	86	hsa-mir-1260b	21358880
3.41e-06	0.308322	9	hsa-mir-4253	188288
1.91e-05	0.32662	16	hsa-mir-4289	954962
1.51e-05	0.32155	17	hsa-mir-3622b-5p	787880
4.34e-06	0.313584	9	hsa-mir-3945	260352
1.4e-06	0.295487	5	hsa-mir-4493	53858
0.000234	0.366554	64	hsa-mir-4511	11934364
1e-05	0.302108	10	hsa-mir-3152-5p	295948
2.25e-05	0.317871	16	hsa-mir-3978	906468
4.08e-05	0.332968	25	hsa-mir-4694-3p	1883890
1.62e-05	0.327559	17	hsa-mir-4700-3p	917466
3.75e-05	0.31734	17	hsa-mir-203b-3p	1335238
8e-06	0.314016	13	hsa-mir-451b	504312
8.52e-05	0.326526	32	hsa-mir-4755-5p	3560852
3.67e-06	0.303073	8	hsa-mir-4774-3p	161410
1.8e-06	0.303032	5	hsa-mir-1245b-5p	95536
0.000261	0.352001	63	hsa-mir-5006-3p	11818606
0.000102	0.338911	33	hsa-mir-548as-3p	4569130
1.63e-05	0.31681	12	hsa-mir-197-5p	646454
4.17e-06	0.316634	6	hsa-mir-1229-5p	265578
8.76e-06	0.316634	11	hsa-mir-6740-3p	434320
2.7e-06	0.307947	8	hsa-mir-6853-3p	159268
3.41e-06	0.308322	9	hsa-mir-6862-5p	188288
5.66e-06	0.303274	9	hsa-mir-6894-3p	193474
6.34e-06	0.310676	12	hsa-mir-8065	288280
4.57e-05	0.337806	27	NUP58	2325944
0.000896	0.352164	77	hsa-mir-520f-3p	29407420
0.000157	0.361094	60	hsa-mir-577	8984292
3.24e-05	0.335074	27	hsa-mir-4473	1773944
8.8e-06	0.31659	13	hsa-mir-3591-5p	502426
1.58e-05	0.318182	18	hsa-mir-4756-3p	746998
0.00574999	0.402065	240	TSC22D2	219834414
0.0102586	0.427807	423	hsa-mir-147a	331829000
0.000352	0.377173	91	hsa-mir-140-5p	18403636
0.000161	0.364036	58	hsa-mir-188-5p	9062716
0.000107	0.3526	46	hsa-mir-493-5p	5807560
0.000119	0.354134	49	hsa-mir-526b-5p	5608480
0.000569	0.383328	112	hsa-mir-545-3p	29752234
0.000117	0.348394	41	hsa-mir-552-3p	5509880
8.01e-05	0.345123	39	hsa-mir-758-3p	4286358
0.000191	0.363571	69	hsa-mir-10a-3p	10314260
0.000283	0.372365	82	hsa-let-7g-3p	14410442
0.00015	0.359102	53	hsa-mir-188-3p	7215438
6.13e-05	0.346171	25	hsa-mir-146b-3p	2918324
5.17e-05	0.338559	28	hsa-mir-1227-3p	2476754
0.000399	0.378992	80	hsa-mir-1260a	20085770
1.61e-05	0.331563	16	hsa-mir-2053	1054494
3.15e-05	0.325826	16	hsa-mir-2054	1187806
2.38e-05	0.330313	25	hsa-let-7a-2-3p	1268868
0.000104	0.346435	43	hsa-mir-2277-3p	4359780
5.07e-05	0.331418	31	hsa-mir-2681-5p	2307490
4.37e-05	0.336062	25	hsa-mir-3120-3p	1944322
0.000109	0.354907	46	hsa-mir-548t-5p	5992828
2.95e-06	0.302791	8	hsa-mir-3164	126202
3.87e-06	0.303395	8	hsa-mir-3166	186768
0.000249	0.360009	72	hsa-mir-3065-3p	10855410
1.12e-06	0.287218	2	hsa-mir-4315	42858
3.05e-05	0.317163	17	hsa-mir-4251	1181210
1.24e-05	0.310253	7	hsa-mir-4280	439362
0.000161	0.362184	54	hsa-mir-4286	7795676
5.25e-06	0.303517	9	hsa-mir-3938	174340
2.36e-06	0.309033	7	hsa-mir-4427	157424
6.75e-05	0.331418	29	hsa-mir-4452	2749618
1.98e-05	0.331949	18	hsa-mir-4477b	1108980
1.3e-05	0.324249	15	hsa-mir-3160-5p	770662
7.83e-06	0.317605	11	hsa-mir-4680-3p	386060
1.18e-05	0.307698	12	hsa-mir-4762-3p	353712
2.4e-06	0.292716	4	hsa-mir-4790-5p	96320
1.82e-06	0.303315	7	hsa-mir-5009-3p	91666
6.3e-07	0.299055	4	hsa-mir-5187-3p	38600
0.000139	0.338257	31	hsa-mir-4524b-3p	4885878
1.95e-05	0.325826	19	hsa-mir-5585-3p	917130
0.000109	0.354907	46	hsa-mir-548az-5p	5992828
1.56e-05	0.318716	18	hsa-mir-208a-5p	644438
7.96e-06	0.317517	9	hsa-mir-370-5p	443478
1.56e-05	0.318716	18	hsa-mir-208b-5p	644438
2.42e-06	0.299606	5	hsa-mir-6779-3p	103892
1.99e-06	0.29695	5	hsa-mir-6808-3p	75216
2.43e-05	0.317782	21	hsa-mir-6818-5p	974604
2.95e-06	0.302791	8	hsa-mir-6820-3p	126202
1.55e-05	0.325919	17	hsa-mir-6866-3p	817234
9.39e-06	0.321958	11	hsa-mir-8070	505616
0.00142545	0.387237	117	LHFPL2	57562036
0.000566	0.379687	124	hsa-mir-369-3p	28841658
7.73e-06	0.317517	10	hsa-mir-568	427470
1.55e-06	0.300316	7	hsa-mir-581	79108
0.000188	0.354575	48	hsa-mir-588	6875754
8.34e-05	0.347969	43	hsa-mir-874-3p	4164936
0.00103602	0.395024	166	hsa-mir-374b-5p	54900326
2.9e-06	0.305061	8	hsa-mir-938	150118
3.08e-05	0.33636	23	hsa-mir-3157-3p	1653156
3.11e-05	0.319162	17	hsa-mir-4701-5p	1036720
4.12e-05	0.311058	15	hsa-mir-4780	1861736
3.27e-05	0.318716	16	hsa-mir-216b-3p	1111286
1.95e-06	0.291891	5	hsa-mir-6753-3p	64702
2.9e-05	0.307034	12	hsa-mir-6780b-3p	1421574
2.74e-06	0.298585	7	hsa-mir-6886-3p	106380
1.95e-06	0.291891	5	hsa-mir-7107-3p	64702
0.00281151	0.401144	189	IPO7	138749430
1.39e-05	0.322825	14	hsa-mir-302b-5p	663168
1.95e-05	0.316195	20	hsa-mir-411-5p	787254
0.000248	0.372487	79	hsa-mir-16-2-3p	14668968
3.86e-06	0.313541	12	hsa-mir-195-3p	274314
3.15e-05	0.339113	22	hsa-mir-302d-5p	1704712
0.000511	0.371575	85	hsa-mir-1226-3p	20605396
2.16e-05	0.330745	19	hsa-mir-548m	1097650
1.8e-06	0.307864	8	hsa-mir-548ag	129666
1.8e-06	0.307864	8	hsa-mir-548ai	129666
8.09e-06	0.314406	12	hsa-mir-5000-5p	409272
1.8e-06	0.307864	8	hsa-mir-570-5p	129666
9.15e-05	0.339618	31	hsa-mir-6783-5p	3549382
1.8e-06	0.307864	8	hsa-mir-548ba	129666
0.000464	0.373647	84	TCERG1	24692988
0.000288	0.363571	69	hsa-mir-328-3p	11771810
2.35e-05	0.322004	20	hsa-mir-299-5p	890220
2.53e-05	0.327559	23	hsa-mir-1283	1341020
4.02e-05	0.321595	25	hsa-mir-3667-3p	1579308
5.45e-06	0.303881	8	hsa-mir-4703-3p	178406
1.62e-05	0.314449	16	hsa-mir-5701	540620
8.19e-05	0.327183	28	hsa-mir-6734-3p	3206832
7.8e-07	0.295295	6	hsa-mir-6807-3p	42038
0.00290286	0.392506	181	PNRC1	117194942
0.000362	0.360922	71	hsa-mir-100-5p	15003896
0.000578	0.383006	120	hsa-mir-199a-3p	29469076
0.00098	0.389288	141	hsa-mir-129-5p	43655288
0.000119	0.354851	55	hsa-mir-489-3p	6229598
2.71e-05	0.326199	21	hsa-mir-578	1175198
0.000124	0.355516	57	hsa-mir-199b-3p	6640678
0.000158	0.356517	57	hsa-mir-222-5p	8243832
4.9e-05	0.337456	33	hsa-mir-513c-5p	2558472
3.7e-07	0.294456	4	hsa-mir-1250-5p	19582
1.17e-05	0.319207	15	hsa-mir-548g-3p	654212
5.96e-06	0.31765	9	hsa-mir-1912	341280
2.67e-06	0.303073	9	hsa-mir-3129-5p	141912
1.04e-05	0.318404	14	hsa-mir-3130-5p	488200
2.2e-05	0.326199	20	hsa-mir-514b-5p	1142220
1.44e-05	0.323513	17	hsa-mir-4307	711624
1.3e-05	0.308865	10	hsa-mir-4267	454844
3.91e-06	0.30625	8	hsa-mir-3680-5p	209000
1.46e-05	0.326246	16	hsa-mir-4425	857768
2.36e-05	0.326339	18	hsa-mir-4482-5p	1026420
8.29e-05	0.339618	35	hsa-mir-4731-5p	3764618
5.96e-06	0.31765	9	hsa-mir-1295b-5p	341280
8.25e-05	0.340278	36	hsa-mir-5589-5p	3992158
7.97e-06	0.315538	13	hsa-mir-548av-3p	465592
1.32e-06	0.288674	4	hsa-mir-3151-3p	44522
3.99e-05	0.317517	20	hsa-mir-5088-3p	1512948
3.55e-06	0.307324	7	hsa-mir-6735-3p	163788
1.73e-05	0.315058	11	hsa-mir-6750-3p	674080
1.95e-06	0.302148	6	hsa-mir-6854-5p	94072
5.24e-06	0.307407	10	hsa-mir-6871-5p	262624
4.26e-06	0.299961	9	hsa-mir-6872-3p	140364
0.000985	0.386645	112	RNF44	48388930
0.000158	0.348501	57	hsa-mir-296-5p	6467160
0.000136	0.350485	48	hsa-mir-373-5p	6796248
0.000425	0.374015	84	hsa-mir-616-5p	20122510
0.000125	0.347916	43	hsa-mir-371a-5p	6046748
0.000303	0.368153	91	hsa-mir-338-5p	17541708
4.6e-07	0.287544	4	hsa-mir-3918	14292
0.000106	0.346066	41	hsa-mir-371b-5p	5356882
8.84e-05	0.340583	36	hsa-mir-372-5p	4159110
1.36e-05	0.329358	14	hsa-mir-942-3p	714210
8.13e-06	0.315932	12	hsa-mir-6830-5p	378048
1.96e-05	0.313325	14	hsa-mir-7160-3p	836944
0.00110785	0.39332	137	FNDC3A	68679176
1.55e-05	0.325593	15	hsa-mir-4711-5p	714936
1.06e-05	0.31238	10	hsa-mir-7850-5p	382604
0.000352	0.36857	51	UBOX5	13413572
3.3e-07	0.282868	3	hsa-mir-3141	9606
3.43e-05	0.32662	22	hsa-mir-4757-5p	1616536
3.43e-05	0.32662	22	hsa-mir-6744-3p	1616536
0.000243	0.358311	59	hsa-mir-6778-3p	9925514
2.11e-05	0.321187	19	hsa-mir-6878-3p	1029880
0.00140008	0.386711	118	TAB2	62651758
3.37e-05	0.331418	27	hsa-mir-1292-5p	1647802
0.0002	0.360294	53	hsa-mir-1914-3p	9742650
4.2e-05	0.330937	21	hsa-mir-3184-5p	1822214
1.21e-06	0.293924	5	hsa-mir-4471	52270
9.61e-06	0.307075	16	hsa-mir-4708-5p	365982
2.73e-05	0.323835	18	hsa-mir-5194	1226154
9.65e-06	0.315407	13	hsa-mir-6073	458900
3.53e-05	0.333797	19	hsa-mir-6734-5p	1711464
2.73e-05	0.323835	18	hsa-mir-6738-5p	1226154
1.21e-06	0.293924	5	hsa-mir-8059	52270
0.000209	0.381467	50	SEL1L3	13225234
0.000223	0.357748	59	hsa-mir-339-5p	9803842
6.86e-05	0.323467	27	hsa-mir-1236-3p	2491940
6.54e-06	0.314927	13	hsa-mir-520f-5p	360710
5.31e-05	0.330313	26	hsa-mir-6780a-3p	2127214
5e-05	0.331611	27	hsa-mir-6881-3p	2207366
8.52e-05	0.340329	35	hsa-mir-7111-3p	3731400
0.00822613	0.410393	325	CBX5	353873466
0.00124819	0.396399	149	hsa-mir-197-3p	59941754
0.000111	0.356517	47	hsa-mir-345-5p	5474254
2.38e-05	0.31734	21	hsa-mir-509-3p	979622
2.61e-05	0.327418	18	hsa-mir-514a-3p	1180580
1.35e-06	0.300119	6	hsa-mir-617	67048
7.7e-05	0.351025	40	hsa-mir-20b-3p	4238436
0.000112	0.354796	48	hsa-mir-1226-5p	5551118
0.000239	0.372122	68	hsa-mir-1304-5p	12750404
3.27e-05	0.321731	20	hsa-mir-449b-3p	1182062
0.000141	0.355405	41	hsa-mir-2114-5p	5859650
1.18e-05	0.320149	10	hsa-mir-514b-3p	571600
2.81e-06	0.303922	9	hsa-mir-4316	153758
1.03e-05	0.308364	7	hsa-mir-4256	373390
1.99e-05	0.315625	14	hsa-mir-4268	687508
5.74e-06	0.318716	11	hsa-mir-3908	357594
2.45e-05	0.315494	12	hsa-mir-3937	851016
4.18e-05	0.333553	28	hsa-mir-4438	1968510
1.44e-05	0.326106	17	hsa-mir-4477a	790962
9.89e-06	0.318271	10	hsa-mir-4650-5p	450278
2.09e-05	0.325221	18	hsa-mir-4677-3p	922054
3.91e-06	0.305634	6	hsa-mir-4721	158370
4.32e-06	0.307905	7	hsa-mir-4743-5p	207804
0.000122	0.358537	45	hsa-mir-5095	6403260
2.16e-05	0.327371	15	hsa-mir-5588-3p	1053244
4.11e-06	0.312038	6	hsa-mir-6505-3p	207782
6.7e-05	0.327747	24	hsa-mir-6736-3p	2374414
0.000122	0.358537	45	hsa-mir-7151-3p	6403260
5.3e-07	0.297649	3	hsa-mir-7973	32042
0.000686	0.375866	92	NIPBL	34383640
0.00969992	0.436244	481	hsa-mir-210-3p	356924908
6.08e-06	0.318226	12	hsa-mir-604	388124
4.06e-05	0.340481	29	hsa-mir-647	2158364
0.000264	0.36456	85	hsa-mir-664a-3p	12877738
1.07e-05	0.308364	9	hsa-mir-3936	375066
2.93e-06	0.301748	8	hsa-mir-4738-5p	116262
2.62e-06	0.308155	10	hsa-mir-4760-3p	174340
1.55e-06	0.299527	6	hsa-mir-6762-3p	74064
1.75e-06	0.296332	6	hsa-mir-6842-3p	66870
0.000696	0.384427	111	ANKRD17	41872826
1.04e-06	0.295449	6	hsa-mir-549a	45006
9.1e-06	0.316502	14	hsa-mir-4699-3p	457552
0.000255	0.367381	53	CHTOP	12720126
1.11e-05	0.328314	11	hsa-mir-609	658930
4.01e-06	0.3038	7	hsa-mir-1287-3p	157476
8.33e-06	0.306538	10	hsa-mir-6804-5p	324256
0.0011301	0.366318	94	POLL	35788750
1.61e-06	0.300673	5	hsa-mir-596	76508
5.95e-05	0.334189	27	hsa-mir-608	2343972
0.00209406	0.392371	196	hsa-mir-27a-5p	68775826
0.000524	0.38185	112	hsa-mir-29a-5p	25076414
6.11e-05	0.340736	35	hsa-mir-193b-5p	2738364
2.96e-06	0.308197	7	hsa-mir-1231	169564
1.1e-05	0.319386	10	hsa-mir-1914-5p	442430
5.95e-06	0.30828	9	hsa-mir-3170	266686
2.78e-06	0.302349	6	hsa-mir-4296	133342
2.78e-06	0.302349	6	hsa-mir-4322	133342
8.75e-06	0.315145	12	hsa-mir-4265	422622
3.52e-06	0.297377	7	hsa-mir-3920	106600
1.95e-06	0.294114	5	hsa-mir-4417	67908
3.05e-05	0.327277	22	hsa-mir-4421	1405392
1.29e-05	0.322186	17	hsa-mir-4448	709644
2.27e-05	0.307614	16	hsa-mir-3120-5p	794992
4.53e-05	0.329644	23	hsa-mir-4651	1786822
9.05e-06	0.317827	11	hsa-mir-4688	454132
0.000154	0.356573	51	hsa-mir-5699-3p	7390880
2.65e-06	0.294684	6	hsa-mir-134-3p	96334
2.42e-06	0.294418	7	hsa-mir-3192-3p	76316
7.45e-06	0.315363	10	hsa-mir-6743-5p	372086
1.32e-05	0.315494	11	hsa-mir-6748-3p	464442
2.2e-05	0.326386	15	hsa-mir-6782-5p	963512
4.71e-05	0.333455	26	hsa-mir-6832-5p	2015398
5.95e-06	0.30828	9	hsa-mir-6855-5p	266686
0.00179154	0.391293	155	TMED7	85599276
5.83e-06	0.310338	16	hsa-mir-451a	280478
3.63e-05	0.328031	21	hsa-mir-592	1624936
0.000124	0.346014	46	hsa-mir-597-5p	5806306
1.1e-05	0.318004	16	hsa-mir-659-3p	546122
9.4e-06	0.313757	13	hsa-mir-1183	407710
1.75e-05	0.312723	14	hsa-mir-4680-5p	676170
6.27e-06	0.31038	11	hsa-mir-5002-5p	293770
0.000107	0.348608	41	hsa-mir-873-3p	5687944
2.04e-06	0.306497	5	hsa-mir-7112-3p	89596
1.57e-05	0.312509	16	hsa-mir-6516-3p	746634
0.00106122	0.384492	81	C1RL	38313460
0.000278	0.358593	63	hsa-mir-361-3p	10789454
0.000255	0.362992	57	hsa-mir-876-5p	10962274
1.52e-05	0.318984	17	hsa-mir-365a-5p	615452
3.12e-05	0.331033	24	hsa-mir-670-5p	1420634
3.63e-06	0.309327	8	hsa-mir-3159	165246
5.25e-06	0.30691	9	hsa-mir-3167	215012
6.84e-05	0.345804	35	hsa-mir-3199	3314138
1.76e-06	0.299251	6	hsa-mir-3622a-5p	81216
7.47e-06	0.306662	12	hsa-mir-3663-3p	300894
6.17e-05	0.32822	29	hsa-mir-3150b-3p	2532116
2.11e-06	0.293962	8	hsa-mir-4659a-5p	82012
2.11e-06	0.293962	8	hsa-mir-4659b-5p	82012
1e-05	0.301509	11	hsa-mir-4740-3p	359582
8.46e-06	0.30588	14	hsa-mir-4776-3p	331204
3.96e-05	0.320464	22	hsa-mir-4784	1597598
3.11e-06	0.299094	9	hsa-mir-5590-5p	130892
1.35e-05	0.3158	16	hsa-mir-365b-5p	515704
0.000226	0.362069	57	hsa-mir-6747-3p	10295762
1.79e-05	0.311952	13	hsa-mir-6752-3p	723418
9.73e-05	0.34351	36	hsa-mir-6791-3p	4246196
9.73e-05	0.34351	36	hsa-mir-6829-3p	4246196
3.81e-05	0.324295	19	hsa-mir-6836-3p	1441180
1.79e-05	0.321368	17	hsa-mir-8052	729080
0.000821	0.381148	103	SEMA4C	40476118
0.000223	0.365086	54	hsa-mir-550a-5p	11850090
9.16e-06	0.308698	14	hsa-mir-548q	437286
8.41e-06	0.312166	10	hsa-mir-3139	428490
1.78e-06	0.298506	6	hsa-mir-4633-3p	118212
5.31e-05	0.318449	10	hsa-mir-4732-3p	1711684
0.000183	0.359158	48	hsa-mir-550a-3-5p	8993732
1.04e-05	0.319655	12	hsa-mir-345-3p	521734
0.000122	0.348821	39	hsa-mir-1271-3p	5218390
1.78e-06	0.298506	6	hsa-mir-6500-5p	118212
7.87e-06	0.315932	12	hsa-mir-6834-3p	401530
0.0007	0.374261	67	LRRC20	22629306
0.00308827	0.413296	256	hsa-mir-22-3p	134788782
0.000707	0.388359	125	hsa-mir-20a-3p	34938936
8.98e-06	0.306497	10	hsa-mir-4522	354338
9.74e-06	0.292942	7	hsa-mir-4749-3p	236260
1.66e-05	0.31961	14	hsa-mir-1245b-3p	715832
5e-07	0.288162	3	hsa-mir-210-5p	11228
0.00163971	0.382106	130	SLC38A7	68147996
0.000468	0.377485	97	hsa-mir-485-5p	22528584
2.94e-05	0.329263	26	hsa-mir-654-5p	1477810
3.39e-05	0.329596	25	hsa-mir-323a-5p	1630708
2.24e-06	0.299803	6	hsa-mir-516a-5p	76348
2.2e-05	0.327653	23	hsa-mir-541-3p	1205856
0.00011	0.347279	40	hsa-mir-876-3p	5074984
0.000101	0.347544	41	hsa-mir-3187-3p	4323256
4.9e-05	0.333993	29	hsa-mir-4310	2472416
2.18e-05	0.320014	16	hsa-mir-4291	1048536
3.8e-05	0.317075	22	hsa-mir-4423-5p	1583398
5.39e-05	0.332628	24	hsa-mir-4639-3p	2309084
4.7e-05	0.330217	23	hsa-mir-4781-3p	1959612
1.96e-05	0.318894	18	hsa-mir-6769a-5p	856208
4.01e-05	0.326339	21	hsa-mir-6794-3p	1661810
1.69e-05	0.316854	13	hsa-mir-6823-5p	639610
2.13e-05	0.319565	19	hsa-mir-6769b-5p	918264
0.000181	0.354907	61	hsa-mir-6884-5p	8728078
2.07e-05	0.318984	16	hsa-mir-6888-5p	824214
4.9e-05	0.333993	29	hsa-mir-7157-5p	2472416
2.58e-05	0.371152	20	TMEM39A	2330904
0.000113	0.37599	49	TMEM165	9627306
0.00240692	0.387368	155	PDP2	99386404
0.000247	0.371636	70	hsa-mir-216a-5p	13007216
4.83e-06	0.306044	8	hsa-mir-644a	184582
0.000363	0.376923	83	hsa-mir-34a-3p	19427470
7.19e-06	0.312594	9	hsa-mir-1257	349770
3.65e-06	0.301548	7	hsa-mir-1282	161374
3.09e-05	0.334581	20	hsa-mir-1909-3p	1379470
2.9e-06	0.304572	9	hsa-mir-2115-3p	138766
8.42e-05	0.332968	35	hsa-mir-3652	2981024
3.38e-05	0.325221	19	hsa-mir-3664-5p	1440590
1.23e-05	0.31681	13	hsa-mir-3911	469658
8.42e-05	0.332968	35	hsa-mir-4430	2981024
0.000114	0.333895	37	hsa-mir-3135b	3753202
1.6e-05	0.322597	16	hsa-mir-3688-5p	803956
2.41e-05	0.332676	21	hsa-mir-5197-5p	1417744
0.00034	0.369646	78	hsa-mir-5690	14903238
1.19e-06	0.29695	5	hsa-mir-5707	68306
1e-05	0.306869	11	hsa-mir-6132	457828
2.82e-05	0.333455	19	hsa-mir-6722-3p	1268160
9.03e-05	0.336459	38	hsa-mir-504-3p	3430672
2.85e-05	0.324989	21	hsa-mir-891a-3p	1154096
4.3e-05	0.321006	20	hsa-mir-6787-3p	1863378
1e-05	0.306869	11	hsa-mir-6836-5p	457828
6.44e-06	0.310973	10	hsa-mir-7114-5p	303322
0.000577	0.371636	51	RAB40C	18526166
0.00021	0.36491	66	hsa-mir-589-5p	9924344
8.79e-05	0.347809	45	hsa-mir-1825	4264414
9.8e-07	0.290922	5	hsa-mir-5091	29852
4.8e-07	0.287508	4	hsa-mir-5739	13410
0.00365984	0.393727	151	ATG9A	122973232
1.81e-05	0.325966	19	hsa-mir-631	978122
4.9e-07	0.291891	3	hsa-mir-767-3p	21536
4.34e-06	0.299173	7	hsa-mir-1207-3p	176504
1.42e-05	0.305839	10	hsa-mir-1302	711476
9.15e-06	0.298311	8	hsa-mir-4298	424700
3.56e-06	0.304449	9	hsa-mir-4274	165612
3.2e-06	0.293017	4	hsa-mir-3621	110662
4.83e-05	0.341297	28	hsa-mir-3661	2632658
7.4e-07	0.289701	4	hsa-mir-3940-3p	25972
1.3e-07	0.287726	2	hsa-mir-4734	7168
2e-05	0.334091	15	hsa-mir-4433a-5p	1114004
1.54e-05	0.313368	14	hsa-mir-6081	523192
8.38e-06	0.303517	10	hsa-mir-6835-5p	245118
2.65e-05	0.321096	15	hsa-mir-6865-3p	863294
2.29e-05	0.311995	14	hsa-mir-6879-3p	736814
1.69e-05	0.310973	11	hsa-mir-6895-5p	677318
3.23e-05	0.335814	19	hsa-mir-4433b-5p	1434764
0.00133598	0.382235	113	OPA3	53250992
0.000196	0.358988	58	hsa-mir-500a-3p	9683794
4.84e-05	0.340024	38	hsa-mir-504-5p	2446842
4.15e-05	0.327653	25	hsa-mir-640	1823388
6.14e-05	0.340075	29	hsa-mir-767-5p	3031612
8e-07	0.290662	4	hsa-mir-1265	28876
4.71e-05	0.338508	32	hsa-mir-3176	2513578
7.42e-05	0.344653	36	hsa-mir-3615	3928720
3.44e-06	0.304653	7	hsa-mir-3922-3p	168648
2.38e-06	0.293168	4	hsa-mir-4462	74354
2.9e-05	0.311782	16	hsa-mir-7158-3p	1059334
0.000421	0.365554	69	hsa-mir-3653-5p	15225416
0.00349703	0.396261	145	EDEM3	117107644
0.000133	0.358593	51	hsa-mir-424-3p	7138492
0.000236	0.372913	78	hsa-mir-548k	14033050
1.4e-05	0.306291	10	hsa-mir-4420	610548
0	0.283819	1	hsa-mir-548ad-3p	0
6.37e-06	0.306127	12	hsa-mir-4474-3p	221990
1.73e-06	0.289959	5	hsa-mir-4640-3p	49188
7.79e-06	0.31885	10	hsa-mir-4732-5p	378882
3.93e-05	0.337456	23	hsa-mir-4799-5p	2190814
2.79e-05	0.331853	27	hsa-mir-548av-5p	1482770
0.00016	0.352327	44	hsa-mir-181b-3p	7366696
8e-08	0.285849	2	hsa-mir-1307-5p	3000
1.07e-05	0.309621	10	hsa-mir-6502-3p	412596
9e-07	0.292603	4	hsa-mir-6727-5p	35040
4.94e-06	0.306869	9	hsa-mir-6782-3p	189662
1.8e-07	0.286136	2	hsa-mir-6798-3p	7316
8.46e-06	0.306538	10	hsa-mir-6815-3p	277744
1.22e-05	0.301668	10	hsa-mir-7108-5p	337656
2.79e-05	0.331853	27	hsa-mir-8054	1482770
1.07e-05	0.3038	7	hsa-mir-181b-2-3p	412290
6.54e-05	0.344236	34	EMILIN2	3761752
2.22e-05	0.323513	19	hsa-mir-658	1110786
3.64e-05	0.333163	25	hsa-mir-219b-3p	1989458
0.0018779	0.38982	149	ZNF644	85513280
1.35e-05	0.323605	16	hsa-mir-18b-3p	708906
4.85e-05	0.345123	34	hsa-mir-3145-3p	2621174
1.05e-05	0.320825	12	hsa-mir-4709-5p	518840
2.03e-05	0.320554	16	hsa-mir-4716-5p	870052
1.8e-05	0.322414	17	hsa-mir-4762-5p	761690
1.16e-05	0.309075	10	hsa-mir-4436b-5p	380470
8.56e-06	0.303274	8	hsa-mir-653-3p	325804
4.22e-06	0.309159	8	hsa-mir-889-5p	201870
1.59e-05	0.314753	15	hsa-mir-6869-5p	657554
1.54e-06	0.296371	7	hsa-mir-7151-5p	57396
9.24e-06	0.315844	13	hsa-mir-8081	425216
0.000193	0.380003	55	USP38	14424204
5.83e-05	0.343717	39	hsa-mir-587	3109064
7.46e-05	0.345751	42	hsa-mir-5581-3p	3988730
0.000781	0.37377	83	FUT10	30617700
3.26e-06	0.303719	10	hsa-mir-638	141558
4.31e-06	0.300633	7	hsa-mir-3138	176420
3.43e-06	0.296796	7	hsa-mir-4456	116700
1.49e-05	0.316107	13	hsa-mir-4470	727430
3.1e-07	0.28592	3	hsa-mir-4713-3p	14564
1.03e-06	0.297338	5	hsa-mir-3912-5p	52826
0.000535	0.380384	94	FAM104A	30154414
0.000193	0.35758	55	hsa-mir-362-5p	9394360
0.000226	0.357076	50	hsa-mir-500b-5p	10367928
4.88e-06	0.31659	10	hsa-mir-4646-3p	271938
1.58e-05	0.303719	12	hsa-mir-6761-5p	504884
3.03e-06	0.293243	7	hsa-mir-6796-3p	109770
3.7e-05	0.375866	23	ATG4C	3982698
2.63e-05	0.328267	28	hsa-mir-376b-3p	1303740
0.00353869	0.396951	199	PDZD8	151445540
4.62e-06	0.30749	10	hsa-mir-492	238106
3.18e-06	0.31268	10	hsa-mir-601	223498
8.84e-06	0.315451	12	hsa-mir-655-3p	487702
0.000101	0.34654	51	hsa-mir-151a-5p	4604136
1.15e-05	0.313843	16	hsa-mir-4327	725396
1.44e-05	0.32874	16	hsa-mir-4272	881736
1.08e-06	0.298663	5	hsa-mir-3618	53794
2.19e-05	0.3277	17	hsa-mir-3942-5p	940746
6.46e-05	0.34258	33	hsa-mir-374c-5p	3215626
7.99e-06	0.313368	10	hsa-mir-4490	371708
3.14e-06	0.300475	5	hsa-mir-4529-3p	111736
5.3e-06	0.307614	8	hsa-mir-4535	238542
2.19e-05	0.3277	17	hsa-mir-4703-5p	940746
3.59e-05	0.335419	29	hsa-mir-4766-3p	1983534
2.98e-06	0.304898	6	hsa-mir-4776-5p	158150
4.32e-05	0.331129	25	hsa-mir-4797-5p	2155570
2.57e-06	0.310803	4	hsa-mir-4520-2-3p	122798
5.49e-06	0.313541	12	hsa-mir-4482-3p	323360
1.45e-05	0.317251	17	hsa-mir-5003-3p	602342
1.39e-05	0.314753	12	hsa-mir-5694	611896
4.47e-06	0.306374	8	hsa-mir-659-5p	219300
1.59e-05	0.326901	17	hsa-mir-6074	902388
6.69e-06	0.323375	8	hsa-mir-6740-5p	401142
2.02e-06	0.30107	6	hsa-mir-6861-3p	121950
1.03e-05	0.320554	15	hsa-mir-7159-3p	584416
2.06e-05	0.31765	20	hsa-mir-7851-3p	950948
0.00394787	0.382427	151	SMCR8	121747002
5.46e-05	0.347438	29	hsa-mir-299-3p	3000708
4.93e-05	0.320194	21	hsa-mir-515-5p	1733274
4.55e-05	0.31952	20	hsa-mir-519e-5p	1643602
1.52e-05	0.321731	19	hsa-mir-626	695372
0.000534	0.378992	103	hsa-mir-181a-2-3p	23516664
8.09e-05	0.345804	34	hsa-mir-1293	3840126
2.5e-07	0.282727	2	hsa-mir-1973	9538
7.29e-06	0.321413	9	hsa-mir-4277	437390
9.63e-06	0.306374	8	hsa-mir-3606-5p	350204
3.56e-05	0.31961	21	hsa-mir-3663-5p	1460990
5.47e-06	0.302911	9	hsa-mir-4464	187302
6.07e-06	0.311016	10	hsa-mir-4483	291370
0.000148	0.352928	47	hsa-mir-4487	6904478
4.98e-05	0.341707	30	hsa-mir-4491	2477034
3e-05	0.32485	18	hsa-mir-4505	1203388
1.28e-05	0.303153	10	hsa-mir-4640-5p	330902
2.33e-05	0.332822	16	hsa-mir-4657	1163272
9.21e-06	0.324295	10	hsa-mir-4684-3p	514430
3.75e-06	0.300792	6	hsa-mir-4707-5p	116808
1.28e-05	0.303153	10	hsa-mir-4726-5p	330902
5.47e-06	0.302911	9	hsa-mir-4748	187302
2.64e-06	0.297571	6	hsa-mir-1273g-5p	83274
3.28e-06	0.292866	5	hsa-mir-5587-3p	84732
1.54e-05	0.315015	16	hsa-mir-5695	603308
3.45e-06	0.31191	6	hsa-mir-584-3p	200436
3e-05	0.32485	18	hsa-mir-5787	1203388
3.11e-05	0.319252	20	hsa-mir-6131	1226910
3.55e-06	0.299291	6	hsa-mir-6508-3p	126106
1.41e-05	0.312981	12	hsa-mir-6509-3p	500130
3.62e-05	0.317738	20	hsa-mir-519d-5p	1208248
2.27e-06	0.299566	6	hsa-mir-656-5p	91114
3.86e-06	0.295104	7	hsa-mir-5189-3p	119020
2.6e-07	0.282622	2	hsa-mir-6763-3p	7844
1.19e-05	0.302429	9	hsa-mir-6801-3p	422888
1.19e-05	0.302429	9	hsa-mir-6810-3p	422888
1.57e-05	0.308991	13	hsa-mir-6814-5p	464972
5.44e-05	0.326807	27	hsa-mir-6843-3p	2341206
5.44e-05	0.326807	27	hsa-mir-6848-3p	2341206
1.57e-05	0.321006	13	hsa-mir-6864-5p	614158
1.29e-05	0.298389	7	hsa-mir-6870-3p	349724
6.8e-07	0.289297	4	hsa-mir-6876-3p	21356
3.14e-05	0.318404	19	hsa-mir-7515	1013316
0.000567	0.379434	88	DTX3L	28895144
0.000577	0.380893	104	NAT8L	33735598
0.000275	0.36857	77	hsa-mir-499a-3p	13720976
1.12e-06	0.292753	5	hsa-mir-499b-3p	41634
0.00065	0.371333	66	ACER2	24624508
9.57e-05	0.342323	44	hsa-mir-1271-5p	4662868
8.36e-06	0.31637	10	hsa-mir-1244	396308
1.51e-05	0.31191	11	hsa-mir-4512	679880
9.53e-06	0.314797	13	hsa-mir-215-3p	431004
3.08e-06	0.301349	9	hsa-mir-513b-3p	127166
2.63e-05	0.329025	18	hsa-mir-6773-3p	1129516
6.59e-06	0.299016	8	hsa-mir-6777-3p	198598
3.56e-05	0.318627	20	hsa-mir-6888-3p	1408172
0.000345	0.360979	52	RBMXL1	11809114
0.00104454	0.382748	147	hsa-mir-133a-3p	40057580
1.9e-05	0.324526	21	hsa-mir-133b	898962
7.13e-05	0.339416	40	hsa-mir-1290	3092334
1.71e-06	0.298389	7	hsa-mir-3682-5p	78266
1.27e-06	0.294342	4	hsa-mir-5004-3p	48682
3.91e-06	0.30271	9	hsa-mir-5587-5p	154118
0.00143934	0.380511	121	ABCF1	60088368
1.15e-05	0.304287	12	hsa-mir-367-5p	448494
2.4e-05	0.323697	21	hsa-mir-1267	1169868
1.16e-05	0.313153	14	hsa-mir-3155a	505448
5.29e-06	0.308614	10	hsa-mir-3607-5p	254560
1.16e-05	0.313153	14	hsa-mir-3155b	505448
9.09e-05	0.350862	45	hsa-mir-4517	4517918
9.69e-05	0.337606	39	hsa-mir-4695-5p	3831070
6.69e-06	0.311995	13	hsa-mir-5583-3p	323136
6.16e-05	0.338257	28	hsa-mir-5693	2555986
1.43e-06	0.287254	5	hsa-mir-6722-5p	46936
6.76e-06	0.297882	8	hsa-mir-6812-3p	222304
0.00253606	0.392439	140	ACACA	87843110
0.000106	0.347491	34	hsa-mir-182-3p	4444668
5.45e-05	0.33977	41	hsa-mir-422a	2911060
6.67e-05	0.35	36	hsa-mir-580-3p	3715362
2e-05	0.327936	26	hsa-mir-219a-2-3p	1147124
1.3e-05	0.313757	19	hsa-mir-491-3p	613334
8.24e-06	0.314406	14	hsa-mir-1269a	438558
2.91e-05	0.321913	18	hsa-mir-1288-3p	981436
2.33e-05	0.335074	22	hsa-mir-378b	1314712
0.00025	0.365496	75	hsa-mir-378c	11509078
8.96e-06	0.313325	11	hsa-mir-3690	407544
0.000121	0.351241	53	hsa-mir-378d	5450436
2.39e-06	0.300396	8	hsa-mir-378e	105936
1.64e-05	0.323605	21	hsa-mir-378f	816650
1.87e-06	0.299921	7	hsa-mir-378h	88822
2.28e-06	0.305593	6	hsa-mir-4515	129534
1.33e-05	0.320915	17	hsa-mir-1269b	708464
7.81e-05	0.348661	42	hsa-mir-378i	3957230
3.2e-07	0.291071	3	hsa-mir-4636	19264
0.00103969	0.383457	88	AKT2	34797046
3.78e-06	0.3038	7	hsa-mir-184	139250
1.79e-05	0.304816	10	hsa-mir-92b-5p	705724
0.000308	0.369407	73	hsa-mir-1296-5p	14962620
6.62e-06	0.305347	15	hsa-mir-151b	254132
2.29e-05	0.311016	13	hsa-mir-2861	684670
0	0.27719	1	hsa-mir-3678-5p	0
0.000606	0.384557	114	ARCN1	43591676
0.00110917	0.397159	171	hsa-mir-361-5p	56875422
0.000983	0.388359	122	ATP1A1	47581980
7.83e-06	0.318894	12	hsa-mir-155-3p	426618
7.44e-06	0.297571	8	hsa-mir-1911-3p	150098
0.000159	0.360408	62	hsa-mir-3685	7938970
3.72e-06	0.305757	7	hsa-mir-4746-3p	171900
0.000323	0.37975	54	CA12	14802594
0.000464	0.378677	99	hsa-mir-18b-5p	23301970
0.000377	0.376549	92	hsa-mir-501-3p	19670684
0.000235	0.371454	79	hsa-mir-502-3p	13381132
2.24e-06	0.309537	6	hsa-mir-103b	119918
0.000113	0.351675	45	hsa-mir-2355-3p	5719192
5.07e-06	0.310549	12	hsa-mir-4735-3p	245590
0.000512	0.386974	92	CBFB	32556764
0.00101937	0.386186	143	hsa-mir-145-5p	45173936
0.000407	0.374692	105	hsa-mir-153-3p	20428488
0.000661	0.39136	112	CHD1	46307340
0.00177797	0.391025	161	hsa-mir-194-5p	67379900
0.000984	0.38658	139	hsa-mir-130b-5p	45844078
3.11e-05	0.330265	22	hsa-mir-3194-5p	1496798
3.73e-05	0.33326	23	hsa-mir-4691-3p	1539232
0.000486	0.385272	72	CKB	24610568
2.2e-07	0.283607	3	hsa-mir-551a	8830
7.36e-05	0.335814	31	hsa-mir-483-5p	2816492
0.000369	0.379497	62	CKS2	18555898
1.47e-05	0.321187	16	hsa-mir-574-3p	837724
0.000211	0.365554	66	hsa-mir-1246	11080152
0.00591401	0.396468	243	GATA6	217118596
0.000134	0.360123	54	hsa-mir-199b-5p	7501136
0.000258	0.37097	69	hsa-mir-135b-5p	14112246
0.000852	0.390021	135	hsa-mir-338-3p	41517932
7.97e-06	0.313843	10	hsa-mir-425-3p	359650
4.15e-05	0.326807	16	hsa-mir-564	1421610
1.5e-07	0.287001	2	hsa-mir-891a-5p	6368
3.78e-06	0.308782	9	hsa-mir-891b	203310
4.16e-05	0.32676	21	hsa-mir-1253	1723376
0.000104	0.344862	38	hsa-mir-1307-3p	4050444
5.25e-06	0.310888	9	hsa-mir-4273	256836
7.74e-06	0.325407	9	hsa-mir-4520-3p	497566
3.83e-05	0.331708	18	hsa-mir-4531	1673616
3.03e-05	0.326854	22	hsa-mir-4638-5p	1257186
2.14e-05	0.323375	15	hsa-mir-4699-5p	788936
2.87e-05	0.320825	17	hsa-mir-4716-3p	1193100
8.49e-06	0.317428	14	hsa-mir-4720-3p	508580
8.34e-05	0.332385	31	hsa-mir-4772-3p	3141510
0	0.283925	1	hsa-mir-4800-3p	0
2.65e-05	0.315713	16	hsa-mir-5001-3p	907808
1.26e-05	0.327936	12	hsa-mir-6739-3p	724800
3.07e-05	0.328125	23	hsa-mir-6741-3p	1327662
2.87e-05	0.320825	17	hsa-mir-6794-5p	1193100
0.000159	0.34408	44	hsa-mir-6890-3p	6153574
4.54e-06	0.310127	8	hsa-mir-7156-5p	231244
2.27e-05	0.35803	22	GLB1	1891434
0.00145883	0.382299	135	GSR	57157118
0.00195707	0.405644	221	hsa-mir-17-3p	90375628
0.00054	0.375556	114	hsa-mir-377-3p	26095730
1.84e-05	0.313325	17	hsa-mir-431-5p	679586
4.28e-05	0.335221	22	hsa-mir-558	2143920
4.14e-05	0.332773	26	hsa-mir-23a-5p	1890154
0.000407	0.374384	84	hsa-mir-23b-5p	17235156
6.1e-05	0.338458	32	hsa-mir-1281	2582968
0.000622	0.376176	94	hsa-mir-1976	23395862
2.14e-05	0.312166	16	hsa-mir-2276-3p	619546
3.81e-05	0.32893	21	hsa-mir-3160-3p	1793358
8.45e-06	0.321232	13	hsa-mir-1273d	487540
0.000183	0.353146	48	hsa-mir-4279	6738286
0.000107	0.347597	41	hsa-mir-4722-3p	4847420
2.74e-06	0.301469	7	hsa-mir-433-5p	119662
0.000107	0.347597	41	hsa-mir-6727-3p	4847420
6.55e-05	0.330505	29	hsa-mir-6790-3p	2784252
2.33e-06	0.298937	7	hsa-mir-6802-3p	84224
6.7e-05	0.331274	29	hsa-mir-6821-3p	2900270
2.42e-05	0.323605	18	hsa-mir-4485-5p	996626
3.43e-05	0.371394	24	GYG1	3255824
3.37e-05	0.348821	11	GYS2	1045162
3.56e-06	0.299882	9	hsa-mir-4423-3p	129844
0.00276028	0.393727	167	HIF1A	112943334
0.000742	0.382363	121	hsa-mir-33a-5p	40125650
0.000338	0.371575	85	hsa-mir-151a-3p	16275306
0.000287	0.36679	80	hsa-mir-589-3p	13136612
7.09e-06	0.309958	13	hsa-mir-200c-5p	394014
0.000167	0.362761	65	hsa-mir-497-3p	9011760
0.0005	0.349785	39	hsa-mir-625-3p	22341234
2.51e-06	0.297726	7	hsa-mir-1322	98916
9.88e-06	0.323835	11	hsa-mir-3074-3p	533552
3.99e-06	0.311867	9	hsa-mir-4463	228828
1.65e-06	0.300633	5	hsa-mir-4499	67200
1.95e-05	0.316195	20	hsa-mir-4662a-5p	735066
8.66e-05	0.345594	33	hsa-mir-5094	4303390
3.88e-06	0.306415	10	hsa-mir-5089-3p	217822
3.58e-06	0.295986	6	hsa-mir-6755-5p	145680
7e-08	0.290551	2	hsa-mir-6806-5p	5984
0.00178397	0.396606	153	HMGCS1	95436198
5.95e-06	0.313067	15	hsa-mir-147b	326718
2.67e-06	0.302429	8	hsa-mir-5087	122666
1.7e-07	0.290329	3	hsa-mir-6506-3p	11958
0.00332405	0.39633	201	HNRNPF	142620676
3.56e-05	0.329311	19	hsa-mir-488-5p	1696840
8.63e-06	0.308197	12	hsa-mir-516b-3p	352896
5.59e-05	0.33636	34	hsa-mir-507	2302592
4.62e-05	0.337406	34	hsa-mir-557	2138684
0.000518	0.382812	114	hsa-mir-450b-5p	28023562
8.63e-06	0.308197	12	hsa-mir-516a-3p	352896
1.88e-06	0.302148	6	hsa-mir-4506	107810
3.23e-06	0.311526	7	hsa-mir-4711-3p	198838
4.91e-05	0.337506	29	hsa-mir-5571-5p	2224342
9.56e-06	0.309747	8	hsa-mir-6882-3p	351502
8.63e-06	0.308197	12	hsa-mir-7162-5p	352896
0.00512275	0.406657	273	TNPO1	239471968
3.41e-05	0.332143	26	hsa-mir-802	1841092
0.0011866	0.391226	162	hsa-mir-22-5p	52023528
0.000983	0.390221	138	hsa-mir-942-5p	46104082
0.000518	0.380638	101	hsa-mir-103a-2-5p	26524388
6.5e-07	0.300872	5	hsa-mir-2116-5p	54680
2.55e-05	0.333406	22	hsa-mir-4262	1606348
2.12e-06	0.301868	7	hsa-mir-4677-5p	107220
9.5e-05	0.356127	41	hsa-mir-4742-3p	4918894
5.01e-06	0.30658	10	hsa-mir-6728-3p	292084
1.21e-06	0.303679	5	hsa-mir-7702	69054
0.00244104	0.396675	186	LBR	127659466
9.43e-06	0.315189	17	hsa-mir-144-5p	478922
8.9e-07	0.299803	5	hsa-mir-1278	53634
1.26e-06	0.303153	6	hsa-mir-5586-5p	76822
8e-05	0.376923	42	MTRR	7402560
0.000127	0.381594	42	PA2G4	9621990
6.64e-05	0.334827	39	hsa-mir-3611	2631598
0.00304678	0.381403	122	PER1	72570646
7.9e-05	0.342117	31	hsa-mir-510-5p	3366782
5.2e-07	0.291667	3	hsa-mir-614	20722
0.000112	0.356127	50	hsa-mir-28-3p	5892628
1.98e-06	0.288454	4	hsa-mir-1539	35386
1.31e-06	0.287871	3	hsa-mir-3195	23590
1.9e-07	0.281227	2	hsa-mir-2277-5p	4780
9.2e-07	0.286316	3	hsa-mir-4444	20544
1.9e-07	0.281227	2	hsa-mir-4479	4780
5.63e-06	0.303073	8	hsa-mir-4529-5p	166082
2.62e-06	0.298741	5	hsa-mir-5572	97828
8.75e-06	0.303194	9	hsa-mir-5702	313168
4.04e-05	0.328456	22	hsa-mir-95-5p	1501592
7.82e-06	0.296371	8	hsa-mir-128-1-5p	196462
3.14e-06	0.304409	6	hsa-mir-152-5p	122732
2.35e-06	0.299763	6	hsa-mir-1266-3p	88584
4.44e-06	0.298624	6	hsa-mir-6762-5p	135992
2.81e-06	0.305716	7	hsa-mir-6776-3p	135878
4.44e-06	0.298624	6	hsa-mir-6845-5p	135992
3.64e-06	0.30658	5	hsa-mir-6884-3p	141816
7.82e-06	0.296371	8	hsa-mir-128-2-5p	196462
0.000608	0.380257	71	PRPS1	22077048
0.000214	0.367737	70	hsa-mir-34b-3p	12363872
7.84e-06	0.311356	12	hsa-mir-4266	348366
4.5e-07	0.282062	3	hsa-mir-4497	8590
0.000257	0.357805	55	hsa-mir-4786-3p	10588374
7.27e-05	0.352001	37	hsa-mir-561-5p	4163712
0.00069	0.358762	22	PCYT2	11535808
3.59e-06	0.294951	4	hsa-mir-4285	67366
2e-07	0.272874	2	hsa-mir-3960	2780
1.81e-06	0.276786	3	hsa-mir-4632-3p	40284
1.66e-05	0.314666	12	hsa-mir-4707-3p	546076
3.45e-05	0.320825	19	hsa-mir-1292-3p	1255012
2.16e-05	0.309327	12	hsa-mir-7108-3p	464792
2e-07	0.272874	2	hsa-mir-8072	2780
3.39e-05	0.371394	23	SAFB	3015780
0.000127	0.368034	33	SALL2	5465470
2.03e-05	0.311143	14	hsa-mir-6510-5p	709780
0.0103325	0.407968	318	SCD	361139178
6.86e-05	0.344809	41	hsa-mir-105-5p	3536574
1.95e-06	0.30828	5	hsa-mir-323b-5p	129456
2.12e-05	0.327842	24	hsa-mir-606	1077410
4.53e-05	0.330265	26	hsa-mir-634	1854262
9.4e-07	0.29419	3	hsa-mir-645	38392
9.52e-06	0.313454	12	hsa-mir-3188	362218
6.91e-06	0.305921	10	hsa-mir-3659	284358
2.11e-06	0.303274	7	hsa-mir-4502	91946
4.24e-05	0.334778	23	hsa-mir-3177-5p	2128410
3.14e-06	0.305634	7	hsa-mir-4638-3p	169406
2.33e-06	0.298428	6	hsa-mir-4658	100210
1.36e-06	0.299921	4	hsa-mir-203b-5p	60702
2.28e-06	0.300792	7	hsa-mir-4712-3p	86514
2.58e-05	0.334729	19	hsa-mir-4733-5p	1267130
1.22e-06	0.29761	4	hsa-mir-6071	46358
3.53e-05	0.329883	23	hsa-mir-6079	1523102
2.49e-05	0.326667	17	hsa-mir-6501-3p	1280780
1.36e-06	0.299921	4	hsa-mir-6718-5p	60702
1.95e-06	0.30828	5	hsa-mir-410-5p	129456
2.56e-06	0.308698	6	hsa-mir-494-5p	139294
2.79e-06	0.304938	7	hsa-mir-1251-3p	133184
3.26e-06	0.300792	7	hsa-mir-6790-5p	138476
1.31e-06	0.296641	4	hsa-mir-6828-3p	47258
1.15e-05	0.31734	17	hsa-mir-7853-5p	584388
1.3e-07	0.292003	2	hsa-mir-8078	6376
8.81e-05	0.35441	22	SNRPE	3359708
1.29e-05	0.311143	18	hsa-mir-643	476626
0.00695178	0.407457	321	SON	327227466
4.88e-05	0.343665	38	hsa-mir-584-5p	2990654
0.00325965	0.40936	259	hsa-mir-21-3p	123987850
1.21e-05	0.324295	17	hsa-mir-218-2-3p	739998
1.37e-05	0.320194	19	hsa-mir-135b-3p	627560
1.53e-05	0.331659	19	hsa-mir-1225-5p	955854
[truncated: 2,560 more rows]

## Sheet: Sheet8
Supplementary Table 7 target genes - TF regulatory network topology Table
BetweennessCentrality	ClosenessCentrality	Degree	name	Stress
2.16e-06	0.314992	4	ZSCAN10	6540
9.53e-06	0.349187	8	ZRANB2	39444
0.000309	0.405878	26	ZNF786	686124
3.45e-05	0.371171	11	ZNF776	87960
1.31e-06	0.320357	3	ZNF630	6978
0.00130137	0.387939	22	ZNF613	2780634
3.5e-05	0.341105	6	ZNF562	22284
2.5e-05	0.368745	10	ZNF496	87410
8.02e-06	0.326015	2	ZNF365	19112
6.28e-06	0.352238	7	ZNF331	34164
1.74e-05	0.324996	4	ZNF32	6326
8.7e-07	0.344077	3	ZP1	4098
0	0.227351	1	ZNF124	0
0.000975	0.378352	18	ZNF12	2017470
1.31e-05	0.363385	10	ZFYVE16	64448
1.47e-06	0.331765	4	ZFP3	6766
1.51e-06	0.329112	4	ZDHHC19	8108
1.44e-06	0.275645	2	ZCCHC13	558
3.09e-05	0.393113	15	ZC3H7B	175828
0	0.29557	1	ZC2HC1B	0
4.63e-06	0.339289	5	ZBTB44	22618
4.52e-05	0.360862	8	ZBED4	115224
0.000234	0.415178	34	YTHDF2	689996
0	0.282103	1	XYLT1	0
2.65e-05	0.37138	12	XRCC3	159520
2.85e-06	0.33617	5	WFIKKN2	16290
6.81e-06	0.351423	5	WDR93	30188
3.91e-05	0.375333	14	WDR41	140326
1.82e-05	0.341341	10	VWA5A	42218
1.48e-05	0.29074	4	VWA3B	8968
0	0.270845	1	VN1R2	0
1.22e-05	0.366215	8	VIPR1	66148
1.46e-06	0.336514	4	USP51	10674
1.08e-06	0.315747	3	USH1C	3864
0	0.277466	1	UNC5D	0
1.81e-05	0.364055	11	ULK4	70050
0	0.277349	1	UGT2B4	0
9.92e-05	0.384167	21	UBXN4	241082
6.63e-06	0.332548	6	UBQLN2	24580
7.96e-06	0.342703	5	UBE2D1	31846
0.00048	0.399798	28	UBE2B	763644
3.05e-06	0.319011	4	UBASH3B	12968
3.67e-05	0.359876	7	TTYH1	86468
4.57e-06	0.350426	6	TTC36	25474
2.67e-05	0.370405	14	TST	122276
1.92e-06	0.315899	4	TSPYL6	6352
8.1e-07	0.30394	2	TSPAN18	1854
0.000475	0.438986	41	TRMT61A	2004348
3.49e-05	0.360336	13	TRIM6	94730
1.05e-05	0.389316	9	ZNF174	43070
1.79e-05	0.385667	12	YTHDC2	60546
9.97e-06	0.383644	8	WAPAL	52686
0.000201	0.403885	31	TRA2B	624168
5.45e-05	0.38098	19	TPMT	200872
0	0.313941	1	SRF	0
9.59e-05	0.374621	15	TP73-AS1	141482
1.85e-05	0.362252	8	TNPO1	60060
4e-07	0.296502	2	TNNI1	964
9.06e-05	0.39429	25	TNNC2	436166
1.65e-05	0.37145	11	TNNC1	91024
0	0.276688	1	TNFSF13B	0
2.65e-05	0.318703	6	TNC	25514
2.4e-05	0.320513	4	TMPRSS2	22790
0	0.259459	1	TMPRSS11D	0
6.88e-05	0.334292	6	TMOD2	49806
1e-05	0.333671	6	TMEM63C	24860
1.05e-06	0.305633	3	TMEM40	4546
5.74e-06	0.346613	5	TMEM38B	24046
5.49e-05	0.395633	15	TMEM18	142788
4.63e-05	0.37698	15	TMEM165	163932
2.66e-05	0.389239	15	TMEM161A	156100
0.000113	0.395237	24	TMBIM4	407546
5.3e-07	0.292853	2	TLK1	2042
8.65e-05	0.392176	21	TIPRL	299178
0.000198	0.424002	39	VPS4A	833964
1.81e-05	0.375404	12	TGFBR1	78444
1.52e-05	0.360007	11	TFCP2	75174
5.04e-06	0.328674	4	TEX30	19762
2.02e-05	0.359418	12	TELO2	112776
0.000105	0.399232	21	TDRD3	352744
0	0.277466	1	TCF15	0
0.000347	0.417019	42	TBPL1	1126906
1.4e-05	0.38947	11	TBKBP1	85844
6.1e-07	0.291169	3	TAB2	1424
0.000224	0.421199	36	SYP	1336860
3.9e-05	0.344197	9	SYNPO	37798
1.12e-05	0.371241	9	SYCE1L	56442
0.000297	0.406881	24	ZNF530	492938
3.39e-05	0.355024	7	WNT7A	82094
0.000199	0.403638	19	ULBP1	353286
0	0.297754	1	TMEM130	0
2.78e-05	0.344858	6	TAC1	58118
2.63e-06	0.36106	4	TTYH2	8332
5.28e-05	0.403885	20	TGFBR2	159340
3.1e-07	0.292766	2	SULT4A1	856
6.8e-07	0.303333	2	SULT1C4	748
5.15e-05	0.40265	18	SUGT1	262102
2.21e-05	0.302636	3	STXBP5L	18524
2.84e-05	0.400771	15	STXBP1	166480
6.43e-06	0.317524	2	STOX2	14186
1.41e-05	0.37799	9	STOX1	63298
2.07e-05	0.309561	4	STMN2	23258
3.06e-05	0.38098	12	SRPK3	165738
0.000125	0.404216	26	SRP72	570876
0.000134	0.418078	24	SRGN	325112
1.01e-05	0.385968	9	UCK1	31748
0.000648	0.451325	57	UBE2H	2052860
9.3e-07	0.299924	2	SPPL2C	2396
7.25e-05	0.391477	20	SPPL2A	219144
6.58e-06	0.331989	6	SPIN1	21736
1.73e-06	0.30898	3	SPACA4	5558
3.09e-05	0.345219	6	USP43	59738
3.15e-05	0.385065	12	UBTD2	66104
3.67e-06	0.323082	5	TSPAN16	16422
8.2e-05	0.365944	11	TPPP3	146772
0.000729	0.449784	59	TP53BP2	2220954
0.000885	0.453606	57	TNNT1	3229174
0.000348	0.429348	44	TMEM123	1407842
4.02e-05	0.379808	16	TMEM106B	160962
2.32e-05	0.340107	5	TBC1D30	33772
0.000857	0.445522	65	SYT5	3365292
0	0.277466	1	SOX3	0
0.000107	0.403885	19	UBE2J1	198308
3.94e-06	0.357337	7	TREH	14530
0.000263	0.423456	32	TM2D2	746086
0.000522	0.450913	57	SRSF3	1921840
4.23e-05	0.3928	13	SPCS3	129780
3.58e-05	0.321766	6	SOWAHA	38440
1.27e-05	0.351736	9	SOS2	50142
5.49e-05	0.360665	9	SORD	74334
7.33e-05	0.408058	21	SNX32	355782
8.09e-05	0.397145	22	SNRPD1	346332
0	0.323611	1	BRCA1	0
1.98e-05	0.367032	11	SNCB	110032
1.82e-05	0.335999	6	SMU1	26564
8.1e-07	0.322081	3	SMTNL1	4682
3.3e-05	0.403391	17	SMPD4	229476
4.13e-05	0.375904	16	SMC4	196480
5.89e-05	0.397145	16	THBS1	163304
3.3e-06	0.321034	4	SNAI2	3956
0.00019	0.419143	33	ZNF385A	752146
5.89e-05	0.397544	22	TRIM63	231188
0.000456	0.434257	53	TMEM143	2120140
0.000126	0.413526	30	TMEM120B	564674
7.85e-05	0.39595	22	STAM	217148
0.000149	0.430377	32	SPC24	641518
5.81e-05	0.371241	12	SMS	123992
3.01e-06	0.316506	5	SMAP1	11376
0	0.210644	1	SLPI	0
1.42e-06	0.300792	3	SLFN12	4332
8.14e-06	0.34318	6	SLC9A6	34268
2.5e-05	0.377557	11	SLC6A8	135310
0	0.297754	1	SLC6A7	0
4.73e-05	0.391477	9	SLC6A15	119564
6.18e-06	0.326824	5	SLC45A1	20844
8.61e-06	0.364458	9	SLC36A4	53106
1.52e-05	0.356241	11	SLC35B4	76376
5.01e-05	0.399474	22	SLC30A2	231412
3.75e-05	0.392644	13	SLC2A6	153008
7.97e-06	0.36676	9	SLC29A4	40188
2.24e-05	0.343359	7	SLC27A2	23458
8.22e-05	0.397224	21	SLC27A1	305690
6.88e-05	0.37455	12	SLC26A10	190854
9.45e-05	0.422009	24	SLC25A35	476164
0.000268	0.40126	26	SLC25A24	488740
0	0.28054	1	SLC22A11	0
0	0.295526	1	SLC16A8	0
0	0.314841	2	SLC15A3	0
1.7e-05	0.376477	14	SLA2	88950
2.7e-07	0.309998	2	SIRPB2	1820
3.21e-05	0.369297	7	SIPA1L2	44952
8.47e-05	0.414307	20	SIKE1	249342
3.66e-06	0.324836	5	SHOC2	17216
1.56e-05	0.388016	9	SHANK3	74722
3.49e-05	0.400041	16	SETD6	226060
2.1e-06	0.324036	4	SERPINE2	8354
2.01e-06	0.26816	2	SERPINB2	862
1.08e-05	0.377918	8	SERP1	30842
0.000126	0.419855	27	SERBP1	463404
0.000416	0.430377	49	SECISBP2	1315130
7.64e-06	0.359811	8	SEC31B	47522
1.72e-05	0.38179	8	SEC24D	29590
4.35e-05	0.38469	18	SEC23IP	180782
0	0.279152	1	SEC16B	0
0	0.283642	1	SDK1	0
0	0.305586	1	SMAD2	0
2.75e-05	0.362585	12	SDAD1	90510
0.000569	0.445321	38	SCRN2	1560638
0.000103	0.358374	7	SCNN1B	112190
0.000351	0.429628	49	SCARB1	1514200
1.31e-06	0.329771	3	SCAI	5910
0	0.291384	1	SATL1	0
3.86e-05	0.366691	15	SAMSN1	133484
0	0.277973	1	SAMD7	0
8.09e-06	0.348325	7	SAMD5	41278
1.37e-05	0.35883	10	SALL2	62366
8.49e-05	0.379881	11	SALL1	175084
0.000187	0.410006	25	SACM1L	340076
0	0.279428	1	S1PR3	0
0.000125	0.394763	22	RYR1	340208
4.74e-05	0.379954	13	RYBP	162876
0	0.266676	1	RXRG	0
2.11e-06	0.32393	3	RTL1	9218
1.66e-05	0.377846	10	RTF1	81772
2.62e-05	0.363586	10	RSL24D1	51986
0.000267	0.433399	34	RSBN1	645060
5.65e-06	0.343777	8	RRN3	30586
4.07e-05	0.36466	8	RRAGA	37692
0.000707	0.429255	61	RPS6KC1	2232966
1.42e-05	0.299016	3	RP2	1812
8.31e-06	0.351611	3	RORB	5760
5.08e-05	0.397464	22	RNPEP	329560
7.76e-05	0.403885	24	RNF4	527738
2.64e-05	0.368677	10	RNF19A	93074
8.07e-05	0.408142	27	RNF149	438016
0.000139	0.423638	29	RNF138	574778
6.74e-06	0.328346	5	RNF113B	19552
0	0.280619	1	RLN1	0
2.1e-05	0.350799	11	RLF	53340
9.67e-06	0.357855	9	RIT1	50896
2.72e-05	0.358504	12	RHOU	87048
8.9e-07	0.335941	3	RHBDL2	2906
1.6e-07	0.286025	2	RGSL1	278
7.08e-06	0.3352	6	RGS11	29900
5.63e-05	0.384615	19	RFK	252454
0	0.297127	1	RBPMS2	0
0.000119	0.401097	22	RBM27	290418
9.02e-06	0.360533	7	RBM22	34832
0	0.258847	1	CTCFL	0
1.22e-05	0.37138	7	RB1	34948
0.000263	0.411373	29	RAX2	632342
4.39e-06	0.320669	5	RASSF9	11408
0	0.282708	1	RASGEF1C	0
9.13e-06	0.31449	4	RARRES1	5000
0	0.276882	1	RAP1GAP2	0
5.44e-05	0.379079	14	RAI14	183474
0	0.270437	1	RAG1	0
1.15e-05	0.371101	8	RABEP1	33190
0.000184	0.396825	21	RAB31	343916
3.33e-05	0.329716	9	RAB30	34952
1.62e-05	0.331543	4	RAB28	32952
3.62e-06	0.366283	6	RAB11FIP2	15254
0.000254	0.424823	31	RAB10	750572
0	0.299061	1	FOXA1	0
1e-08	0.302868	2	PYROXD2	2
0.000106	0.401586	22	PWWP2B	399444
2.54e-05	0.296859	3	PVALB	12900
6.57e-06	0.356885	7	PTX3	39834
0.000159	0.41163	26	PTPRU	457484
1.83e-05	0.38878	11	PTPN2	60416
1.3e-07	0.321871	2	MEF2C	258
1.3e-07	0.321871	2	MEF2A	258
1.6e-07	0.329606	2	PTH	156
6.1e-07	0.306915	3	PSEN1	2166
2.83e-05	0.382826	16	PRSS27	179802
3.65e-05	0.369366	14	PRRT4	132682
2.32e-05	0.375547	11	PRRC1	108712
0.00101853	0.294205	4	ZNF274	2228398
8.79e-05	0.283032	2	PRPS2	129266
0.000368	0.411116	38	PRKAR1A	881130
5.01e-06	0.346006	6	PRKACB	31082
1.74e-05	0.341105	9	PPP4R1	42928
3.68e-06	0.321661	4	PPP1R42	10306
1.02e-06	0.303426	3	PPP1R32	3228
3.4e-05	0.389393	15	PPP1R2	146524
0.00018	0.411716	20	PPP1R1B	521188
8e-05	0.393348	21	PPIH	275574
2.35e-05	0.391943	13	POMT1	92548
2.23e-06	0.312946	4	POM121	10172
1.97e-05	0.364324	11	POLM	83960
1.8e-05	0.391167	13	POLL	93128
1.56e-06	0.262389	2	POGZ	128
4.21e-05	0.387635	19	POFUT1	235834
0.000173	0.425555	32	PNRC1	581308
4.21e-05	0.376621	14	PMM1	219604
4.62e-05	0.37734	13	PLSCR1	120656
0.000212	0.434066	39	PLEKHN1	1186246
6.79e-05	0.380027	18	PLEKHG6	199420
0.000235	0.409751	24	PLEKHF2	408610
1.25e-05	0.361325	7	PLEKHA2	36834
5.8e-07	0.293244	2	PLD4	1524
3.96e-05	0.339522	8	PKP1	43380
2.82e-05	0.332156	7	PKNOX2	65630
2.99e-05	0.342703	10	PKD1L2	45384
9.62e-06	0.34087	6	PIWIL4	23326
0	0.297754	1	PIWIL1	0
3.53e-05	0.35592	7	PITX2	66076
7.14e-05	0.411116	23	PIK3R1	269296
9.42e-05	0.407637	20	PIGZ	301278
2.43e-05	0.366148	12	PI4K2B	91690
0.000115	0.391167	23	PHOSPHO2	339682
0.000636	0.435982	39	PHLDB1	1482752
0.000175	0.415352	30	PHLDA3	793790
8.06e-06	0.356241	8	PHF7	40598
1.89e-06	0.344257	4	PHF20L1	14580
2.13e-05	0.37173	10	PGK1	74260
4.53e-06	0.346613	6	PGAM2	23822
1.1e-05	0.359876	10	PFN4	57654
0	0.261867	1	PF4V1	0
0.000469	0.419677	44	PEX11B	1188664
1.83e-05	0.360994	7	PEX11A	53244
2.9e-07	0.329386	3	NR3C1	796
8.77e-06	0.359483	9	PELI3	44760
3.03e-06	0.297171	2	PDZD4	7456
9.61e-06	0.363385	8	PDZD11	60464
9.37e-06	0.346978	4	PDX1	11284
1.82e-05	0.331543	6	PDPN	26408
0.000347	0.436271	45	PDP2	1419914
2.16e-06	0.337088	6	PDIA6	23724
0.000104	0.398426	24	PDIA4	473708
3.67e-06	0.337491	5	PDIA3	16078
2.25e-05	0.380833	9	PCSK5	63720
5.7e-07	0.30927	2	PCDHGB6	3062
0.000224	0.403473	20	PCDH1	425920
0	0.283846	1	PAX4	0
2.41e-06	0.327312	4	PAQR6	8460
3.51e-05	0.330378	5	PAPPA	44804
7.59e-05	0.393191	20	PALM	247040
3.11e-05	0.373275	15	PAK2	153188
3.46e-06	0.347528	5	PAFAH1B2	23098
3.77e-05	0.381569	14	PACS1	173764
4.71e-06	0.344317	6	P2RY2	21484
0	0.269809	1	OXER1	0
0.000125	0.393505	13	OTOP3	231858
5.59e-05	0.400203	19	OSTF1	251046
0.000565	0.421378	49	ORMDL3	1500096
0	0.324089	1	OR5B12	0
0	0.282103	1	OR2T2	0
0	0.263053	1	OMP	0
3.16e-05	0.346188	7	OLIG2	60782
1.02e-05	0.35312	7	OLFML2A	45194
4.02e-05	0.394448	14	ODF3L1	162682
3.35e-05	0.321243	5	OBSCN	18382
5.5e-06	0.346066	7	OAZ3	25764
3.55e-06	0.334406	4	OAS3	9014
2.83e-06	0.312747	4	NUS1	8092
6.95e-05	0.405627	18	NUPL1	333598
0.000103	0.406462	24	NUP85	248990
0	0.266676	1	NTS	0
2.74e-05	0.373205	12	NRL	100992
1.17e-05	0.35407	9	NRBP2	51468
0	0.283642	1	NRAP	0
0.00027	0.388168	25	NPL	335192
1.28e-06	0.349805	4	NPBWR2	4058
9.68e-06	0.336743	6	NOVA1	26126
9.62e-06	0.345521	6	NOTCH4	33942
0	0.297933	1	NOS2	0
0	0.272941	1	NLRP14	0
4.56e-06	0.313144	3	NKX2-8	5154
6.8e-05	0.346006	7	NKX2-1	79808
4.24e-06	0.324515	5	NKRF	11774
8.86e-05	0.375618	12	NKAIN4	213296
0.000156	0.431977	29	ZNF267	492498
0.000192	0.417548	37	ZBTB2	851032
9.42e-05	0.389009	18	ZADH2	310222
3.69e-05	0.370266	13	WDFY3	154422
0.000966	0.456436	69	WBP2	2970132
4.23e-05	0.387939	18	UBE2K	219234
0.000166	0.414307	31	TUBA1C	792062
1.15e-05	0.356241	11	TTLL12	45516
0.000192	0.419321	38	TFRC	684558
0.000114	0.409072	20	TAX1BP1	356454
7.85e-05	0.38469	22	ST6GALNAC1	259898
0.000184	0.414742	32	ST6GAL1	671042
0.00021	0.412834	35	SLC43A3	531940
0.000505	0.436947	52	SLC30A1	1656728
0.00017	0.418255	25	SKAP2	702406
7.91e-05	0.393819	20	SHROOM1	295722
1.26e-05	0.356691	11	SGTB	57834
8.44e-05	0.403885	22	SENP6	353658
0.000682	0.424457	55	SELPLG	1357858
8.59e-05	0.399555	20	RPL31	260210
8.42e-05	0.383272	21	RBMX	267498
9.71e-06	0.355088	8	RANBP2	37276
0.000277	0.420392	39	RAN	1037592
4.38e-05	0.375475	18	PRF1	176616
1.73e-05	0.348755	9	PHYHIP	53624
5.61e-05	0.399393	20	PCTP	196282
3.55e-06	0.345159	6	PAPOLG	17858
0.000342	0.418787	43	NSMAF	941624
8.53e-05	0.392957	23	NMI	319824
2.37e-05	0.385291	13	WDR43	88838
2.83e-05	0.413439	16	TXNDC17	139564
2.66e-05	0.390085	11	TSPO	109542
0.000142	0.418876	29	TOPORS	561756
0.00307893	0.473508	106	TMUB1	7906800
0.000114	0.409326	24	TMEM234	452032
7.7e-06	0.346248	6	TMEM175	12292
1.9e-07	0.333108	2	TINAG	630
0.000461	0.424366	34	SRP54	656080
3.64e-05	0.393348	16	SNX24	168778
0.000211	0.418876	32	RAP2B	725242
3.73e-05	0.397304	17	PSME4	129648
0.00028	0.438791	42	PRRT3	1214936
1.18e-05	0.370336	7	PPP4R2	37244
0.000173	0.419588	36	PPP2CA	811904
4.72e-06	0.349929	6	PAQR9	9122
3.89e-06	0.375404	7	OSTC	19338
6.11e-06	0.366828	7	NEK4	27036
1.15e-05	0.343478	9	NEDD4L	41414
4.99e-05	0.397704	18	NECAP2	139106
7.7e-07	0.300884	3	NEB	1886
0.000426	0.429815	52	NDUFS8	1948936
2.2e-05	0.368401	4	NDRG4	53620
0	0.277466	1	NDNF	0
8.44e-05	0.417724	27	NCL	359248
2.79e-05	0.365335	13	NCEH1	74670
4.22e-05	0.353309	9	NAT8L	117830
5.74e-05	0.415965	18	NAP1L1	161980
4.92e-05	0.383495	14	NANOS3	186606
1.75e-06	0.327855	4	NAALAD2	7998
0.000236	0.436947	35	NAA10	1026926
8e-05	0.332268	9	MYT1	58410
9.79e-06	0.331098	8	MYPN	27348
1.08e-05	0.330157	5	MYOZ3	16210
5.9e-07	0.292246	3	MYOT	1716
4.71e-05	0.380613	19	MYOM3	205536
1.45e-05	0.320097	4	MYOD1	28504
2.1e-06	0.302914	3	MYO1A	5490
6.07e-05	0.38499	18	MYO18B	168118
1.51e-06	0.303566	3	MYO15A	4912
0	0.285776	1	MYL2	0
0	0.282708	1	MYL10	0
5.33e-05	0.333277	7	MYH7	51102
1.22e-05	0.303613	3	MYEF2	3930
1.04e-05	0.327203	3	MYCN	24782
2.43e-05	0.360336	10	MTRR	71036
2.73e-05	0.373064	14	MTMR6	140194
2e-05	0.362585	12	MTMR3	115626
0.000112	0.399151	15	MTHFSD	290778
1.89e-05	0.366012	10	MTAP	97258
9.74e-05	0.401749	21	USPL1	168468
1.08e-05	0.37166	7	TANK	12316
6.12e-05	0.390085	8	SPON2	108268
2.49e-05	0.402077	12	RRP1B	100886
0	0.332324	1	RNF133	0
8.37e-05	0.397464	17	RIPK2	142640
6.05e-05	0.414568	21	RIOK2	326998
0.000121	0.429535	25	RAB8B	393986
5.98e-05	0.39603	16	PIK3AP1	130348
0.000148	0.432261	31	PHLDA1	694988
3.36e-05	0.371101	8	PDE4B	20344
0.00021	0.420034	32	MSL2	731060
0	0.266892	1	MSANTD1	0
6.04e-05	0.392021	22	MRPS18A	280072
3.43e-06	0.361391	5	MRPL3	13590
4.69e-05	0.385065	15	MRPL17	188856
0.00016	0.363519	15	MORF4L2	212206
5.1e-06	0.324942	6	MMP24	16350
2.11e-05	0.380246	12	MLYCD	135824
0.000118	0.391865	18	MLXIPL	314094
0.000318	0.402404	21	MLPH	358016
0.000113	0.408142	19	MLKL	298842
0.00021	0.413526	20	MIS18BP1	291026
6.3e-07	0.260761	2	MIR205HG	206
2.85e-05	0.37208	10	MIOS	55390
0	0.259937	1	MID2	0
3.45e-05	0.380613	12	MGAT3	112286
4.25e-05	0.413007	18	MGA	183750
1.97e-05	0.370822	10	MFHAS1	93836
2.75e-05	0.38357	13	METTL14	87088
1e-05	0.354514	8	METAP2	40120
9.71e-05	0.39374	17	MESP2	190362
0.000311	0.43378	45	MED16	1496694
5.95e-05	0.357014	14	MDFIC	125332
2.5e-05	0.359745	12	MCOLN3	61570
1.69e-05	0.35592	10	MCF2L	79502
6.43e-05	0.409072	17	MBNL1	204232
2.77e-05	0.390316	15	TTC38	123072
0.000314	0.424457	43	TMEM37	866892
4.94e-05	0.391943	19	TMEM139	173024
0.000167	0.420302	38	SLC25A42	626000
0.000556	0.448966	51	REEP6	2025692
8.31e-05	0.394684	19	PPARA	245594
1.22e-05	0.355856	9	POLR1E	34682
0.000556	0.448966	51	PCSK4	2025692
9.23e-05	0.385893	16	MYOM1	190202
0.000366	0.415003	22	MT1M	531814
9.35e-05	0.387407	12	MT1IP	160350
3.96e-05	0.339172	5	MB	24396
8.43e-06	0.361126	7	MAST4	18710
8.4e-07	0.304549	2	MAS1L	2486
7e-06	0.340224	6	MARK4	29932
9.43e-05	0.391943	21	MARCKS	271868
1.67e-05	0.342228	9	MAPK8IP1	51816
1.27e-05	0.297888	3	MAPK4	10392
0.00023	0.412059	32	MAPK1IP1L	517174
0.000628	0.449784	58	MAP7D1	2310596
4.11e-06	0.326987	6	MAP4K5	14060
1.77e-05	0.364997	6	MAP2K4	46588
2.77e-06	0.33778	4	MAP1LC3C	14146
1.54e-05	0.37138	12	MANEAL	108628
0.000681	0.443721	52	MAMSTR	2193802
2.56e-05	0.372431	13	MAGOHB	142714
0	0.282546	1	MAGEA12	0
4.69e-05	0.369297	11	MAF	119804
0.00156373	0.469679	84	MADCAM1	6052962
0	0.289632	1	LZTS1	0
0.000133	0.38098	17	LYSMD3	235324
8.45e-05	0.3414	7	LYSMD2	63710
4.82e-06	0.359026	6	LY96	17418
0	0.277583	1	LY6K	0
0	0.297754	1	LUZP2	0
7.92e-05	0.406462	21	LSS	277182
0.000441	0.445623	52	LSM5	1847240
1.9e-07	0.342763	3	KAT2B	426
1.99e-06	0.334689	5	LSM11	9302
0.000279	0.398909	27	LRRN2	531460
5.59e-06	0.332828	2	NFYA	5370
6.29e-05	0.331654	10	LRRC28	31004
8.12e-05	0.373064	11	LRRC26	170634
0.000149	0.409242	30	LPPR3	614806
6.4e-07	0.306012	3	LPAR3	3186
3.47e-06	0.361258	5	LPAR1	8896
3e-05	0.357466	13	LMOD2	54560
1.09e-05	0.351361	11	LMAN1	53880
1.75e-05	0.335941	7	LLGL1	39448
7.92e-05	0.351987	7	LIN7C	37812
1.43e-05	0.34211	3	LIMS2	27362
3.09e-05	0.356434	6	LHX5	70738
2.11e-05	0.338823	7	LGALS14	16336
1.81e-06	0.302728	4	LGALS12	3030
3.71e-05	0.371101	16	LEFTY2	94058
1.64e-06	0.330544	5	LDLRAD1	10216
7.64e-06	0.344377	8	LDHD	36058
2.06e-05	0.305633	4	LDHC	9056
8.57e-06	0.342466	6	LDB3	19272
5.42e-05	0.396586	18	LCP2	141582
0.000145	0.400041	19	LCNL1	482330
0.000296	0.41163	32	LAPTM4B	492332
1.53e-05	0.375047	6	LAMP2	46296
0.000234	0.422641	28	LAMB3	360140
0.000308	0.435022	40	LAG3	982716
2.45e-06	0.342466	5	LACC1	14524
0	0.277934	1	KRTAP5-9	0
0	0.255763	1	KRTAP4-11	0
1.71e-06	0.294688	4	KRTAP2-4	4350
0	0.27731	1	KRT79	0
0	0.297127	1	KRT72	0
6.3e-07	0.321034	3	BCL3	1256
3.5e-07	0.283683	2	KRT36	1048
0	0.26747	1	KRT20	0
0.000449	0.444519	47	KRT19	1585838
0	0.250507	1	KRT14	0
2.07e-05	0.356756	8	KRAS	54846
0	0.287398	1	KLK12	0
0	0.293855	1	KLHL9	0
3.12e-06	0.30394	3	KLHL31	4274
3.1e-07	0.293506	2	KLHL30	1508
7.42e-05	0.399232	18	KLHL28	360398
7.29e-05	0.387863	21	KLHL20	208460
2.32e-06	0.342169	4	KLHL2	15150
6.18e-06	0.340576	4	KLHDC7A	24164
4.78e-05	0.389777	12	KLF5	61708
5.1e-05	0.373628	5	KLF14	44920
0.000244	0.428882	41	ZNF22	708940
0.000424	0.445321	57	ZNF219	1827628
0.000145	0.417195	31	XPOT	551222
0.000267	0.430096	39	WTAP	986926
0.000734	0.448151	71	VWA1	3246628
8.18e-05	0.405794	25	USP8	278676
1.46e-06	0.351549	5	USP30	8416
0.000606	0.440553	47	USP1	1829066
0.000347	0.428695	47	TUBG2	1549560
3.46e-05	0.398105	16	TNKS2	131576
0.00034	0.441538	41	TMEM129	1301274
0.000192	0.395633	18	SYT8	276234
0.000141	0.422009	32	SRPK1	663476
2.13e-05	0.396427	12	SRP19	72186
0.00039	0.415178	21	SPR	552258
8.62e-05	0.413007	25	SNRPB	367592
2.38e-05	0.386421	14	SMC5	132848
0.00187745	0.46188	87	SLC50A1	5133606
1.74e-06	0.360336	5	SLC38A7	7222
0.000597	0.417724	40	SERPINA3	619876
3.94e-05	0.359352	11	SERPINA10	60690
0.000751	0.441341	60	SEMA4C	2738126
1.65e-05	0.383421	12	SAFB	108092
0.000138	0.416667	29	RRP36	624722
1.9e-06	0.344978	4	RIOK1	9020
0.000112	0.421109	23	RHBDD3	336126
1.68e-05	0.388092	12	RFX7	95866
4.58e-05	0.39327	15	PSMA1	195630
8.1e-05	0.417636	21	PRRC2C	277420
0.000154	0.419054	36	PRKACA	901306
0.000271	0.441242	43	PRCD	1201830
0.000638	0.449784	58	PNP	2010288
0.000111	0.417283	28	PGAM1	586530
0.000263	0.438402	46	PARD6A	1210300
7.98e-05	0.3928	23	PABPC1L	281252
0.00016	0.423638	32	NUFIP2	766414
0.00122604	0.453086	80	NOTUM	4820266
0.000215	0.423275	33	NOP58	617662
4.13e-05	0.384167	18	NNAT	141404
0.000325	0.441538	38	NIPBL	1139184
0.00125539	0.454336	81	MYADML2	5292292
6.3e-05	0.408395	20	MTR	226068
7.54e-05	0.401178	23	MPST	316012
0.000122	0.395158	17	MMAB	231844
3.52e-05	0.383793	13	MAP3K7	149828
4.85e-05	0.398668	17	M6PR	232776
0.000247	0.437722	36	KLF10	770820
0.000315	0.439964	48	KLC4	1395882
6.4e-05	0.396586	19	KLC1	301022
0.00027	0.429441	29	KIRREL2	862820
6.53e-05	0.390471	19	KIF5B	258598
1.07e-06	0.308835	3	KIF25	4266
5.14e-05	0.389777	14	KIF24	133598
8.3e-07	0.335884	2	KIF1A	806
0.000167	0.390934	16	KIF18B	250626
2.67e-05	0.345219	6	KIAA1217	24994
1.96e-06	0.297305	2	KHDC1	1294
2.42e-05	0.386876	14	KDM5C	90448
2.59e-06	0.351862	5	ZNF92	11234
6.78e-05	0.398909	20	ZFP41	284294
0.000587	0.435022	55	ZDHHC7	1688824
0.000109	0.396427	27	XRN2	284912
6.83e-05	0.399879	21	WDR92	276366
2.34e-05	0.412921	16	WDR75	86450
8.91e-06	0.367921	9	VRK1	48382
0.00126677	0.452463	77	VAMP8	3907944
0.00021	0.43483	34	UTP3	698378
5.07e-05	0.394212	19	USP38	283126
0.000446	0.437819	53	USP15	1440306
0.000478	0.44663	55	USHBP1	1955994
0.000148	0.421918	30	TSC22D2	649692
7.55e-05	0.38855	15	TOP3A	169740
0.000177	0.437819	36	TNFSF12	980938
3.18e-05	0.386195	11	TMEM9B	102048
9.48e-05	0.411287	29	TMEM39A	444492
0.000348	0.426935	52	TIMM17A	1518356
1.32e-05	0.396427	10	TIMM10	58400
7.63e-05	0.399636	22	TGS1	255586
0.000154	0.421738	32	TAF8	681240
0.000341	0.442131	41	SUOX	1042192
0.00149413	0.473848	102	SRSF2	6033990
0.00103529	0.424275	40	SRSF1	1241664
0.000229	0.412834	32	SREK1	592920
4.14e-05	0.402979	19	SOCS4	191414
7.16e-05	0.415965	21	SNRPE	214050
2.63e-05	0.365538	8	SNRPB2	39074
4.85e-05	0.400041	17	SNRNP40	154680
7.55e-05	0.38855	15	SMCR8	169740
0.000161	0.414568	30	SLURP1	687040
0.000262	0.422822	25	SLC39A10	326838
0.000257	0.417371	43	SLC33A1	974204
0.00075	0.454336	71	SLC25A10	3201590
0.00114102	0.44917	81	SKIV2L	3778962
0.000128	0.424549	31	SF3B1	571800
0.000176	0.403968	22	RGL1	336380
2.53e-06	0.361523	6	RECQL	14696
2.8e-05	0.388245	12	RAE1	88314
0.00132303	0.426566	36	QSER1	2044540
0.00115262	0.458024	94	PSMC3IP	5207762
0.000108	0.405128	21	PPP5C	304526
9.32e-05	0.406211	26	PPCDC	243644
9.07e-05	0.411287	29	POGLUT1	462558
0.000214	0.42255	33	PLEKHA8P1	690526
1.39e-05	0.391012	12	PIGB	106152
1.77e-06	0.363787	5	PHKG1	12988
0.00100073	0.4576	74	PCNA	3158166
0.000601	0.44075	54	OGFOD2	2011198
7.12e-05	0.400203	20	NUP50	251884
4.53e-05	0.389163	16	NOD1	171562
2.38e-05	0.410774	13	NIPA2	120774
0.000105	0.407553	24	NEIL1	424432
0.000169	0.426014	34	NAA50	661062
0.000337	0.437237	44	MTHFD2	1163516
6.01e-05	0.411116	21	MRFAP1L1	381686
1.59e-05	0.37166	10	MKRN3	61474
0.000463	0.434448	48	MFSD5	1834256
5.93e-06	0.349248	6	MED28	13906
0.000131	0.416315	24	MARK3	399806
0.000209	0.430096	36	MAK16	803740
8.15e-05	0.401178	21	MAGT1	302580
3.64e-05	0.388092	16	LTV1	150610
1.5e-07	0.335428	2	LRGUK	690
0.000225	0.413873	27	LIN54	558028
0.000286	0.425738	41	KNTC1	849994
0.000175	0.396746	21	KDM4B	213752
5.45e-05	0.38098	19	KDM1B	200872
3.79e-05	0.383868	17	KCTD7	181182
1.04e-05	0.348386	4	KCNT1	23352
7.72e-05	0.374976	13	KCNQ4	147606
8.72e-05	0.384017	15	KCNN1	245796
7.22e-06	0.334916	5	KCNK7	32650
0	0.277466	1	KCNH5	0
2.63e-05	0.330932	4	KCNF1	31324
3.91e-05	0.3587	7	KCNC1	108440
0	0.277466	1	KCNAB1	0
0.000206	0.410774	19	NFYB	127040
3.31e-05	0.367647	11	KBTBD8	61970
1.03e-05	0.356048	9	KAZN	29444
4.37e-06	0.357337	6	KANK3	19746
1.04e-06	0.359156	4	KALRN	2428
8.86e-05	0.407889	22	JAK2	414480
0.000373	0.448558	46	IVNS1ABP	1681222
0.000379	0.420213	32	ITPKA	898066
4.07e-05	0.387483	15	ITGA2	118238
3.03e-06	0.308546	2	ITGA11	2950
5.32e-05	0.402979	18	ITFG2	208046
0.000194	0.397145	23	IRX5	529270
7.6e-06	0.314942	3	IRX2	16038
5.33e-05	0.344077	12	IRGC	73572
3.37e-05	0.406546	17	IREB2	140280
7.33e-06	0.347895	7	IQGAP1	31214
8.7e-07	0.30816	3	IPO8	4508
3.17e-05	0.371101	13	IPO7	109860
4.89e-05	0.381495	14	INTS8	151632
7.24e-05	0.411716	23	INTS6	306166
3.64e-05	0.401097	14	INPP4A	76488
0.000163	0.401341	28	ING3	475888
6.65e-05	0.400527	19	ING2	221918
0.000192	0.431505	35	INF2	833288
0	0.282103	1	IL7R	0
0.000101	0.412317	24	IL4	170006
6.31e-06	0.28046	3	IL3RA	2942
0.000124	0.420123	33	IL1R1	475952
0	0.288237	1	IL18	0
4.88e-05	0.363185	7	IL17REL	99350
2e-06	0.334689	6	TSC22D4	2874
4.01e-05	0.401668	17	IKBIP	194552
4.03e-06	0.346917	4	IGJ	2928
7.8e-07	0.272451	2	IGFN1	538
2.84e-06	0.316101	5	IGFL4	9380
7.08e-05	0.411373	21	IGDCC3	272018
1.67e-05	0.364122	10	IFT81	83776
3.65e-05	0.375618	15	IFT80	188314
8.84e-06	0.37236	7	IFNGR2	42228
0.000156	0.390548	21	IFI16	254954
0.000904	0.452774	74	ID2	3044370
0.000592	0.428138	38	IBTK	1133600
3.53e-06	0.372782	6	HYLS1	20608
7.22e-05	0.399717	18	HSPH1	295810
4.48e-06	0.348079	6	HSPB7	24426
1.02e-05	0.347283	15	PTTG1	38040
0.000724	0.428602	46	HSPA5	1268798
0.000142	0.419855	25	HSPA4	484370
0.000108	0.373841	15	HSPA13	157624
0	0.253238	1	HSD17B13	0
0.00101266	0.26682	2	PLRG1	772130
0.00204129	0.36372	9	HRCT1	1582982
0.00168885	0.462421	86	HRC	4881614
7.16e-05	0.378352	20	HPS5	137244
8.66e-06	0.34312	6	HPRT1	37068
1.66e-06	0.334973	6	ZC3H11A	4716
1.66e-06	0.334973	6	UBTF	4716
4.11e-06	0.331043	5	ESR1	4024
0.000669	0.432261	47	HOXA7	2122608
0.00113714	0.442428	59	HOXA6	2925166
9.02e-06	0.352301	6	HOGA1	15202
0.000522	0.44422	52	HNRNPH3	1556434
0.000164	0.434735	30	HNRNPC	539934
0.000117	0.411458	23	HNRNPAB	401446
0.000872	0.45973	76	HNRNPA3	2997044
6.39e-06	0.346613	6	HNRNPA1L2	25182
0.000279	0.409751	26	HMX3	714004
0	0.272114	1	HIGD1C	0
7.94e-05	0.381053	12	HIF1A	139478
3e-06	0.3284	4	HIATL1	11910
2.5e-07	0.294996	2	HEYL	1514
0.000933	0.443521	39	HEY2	1609826
0.00157605	0.466572	97	HES4	5865902
0.000128	0.397224	16	HES2	393344
3.29e-05	0.388856	16	HELQ	133604
1.59e-05	0.376621	10	HECA	69448
3.03e-06	0.308546	2	HDAC9	2950
0.00106556	0.339056	10	HLF	119092
0.000825	0.456753	72	ZNF524	3033570
3.39e-05	0.38357	12	TAF2	70910
5.36e-05	0.411973	17	SREK1IP1	119648
0.000184	0.409666	18	SHH	313080
3.26e-05	0.384241	15	PPT1	89302
0.000234	0.42583	30	PDK2	484598
8.8e-05	0.414133	23	NOL11	289108
0.000154	0.413439	28	MAPT	596802
0.000307	0.434352	44	KPNB1	1061990
0.000186	0.418698	20	IRX3	392896
0.000203	0.415789	34	HDAC11	633076
0	0.277466	1	HCRTR2	0
6.52e-06	0.314791	6	HCLS1	11154
9.05e-06	0.383272	10	HAT1	48526
0	0.276882	1	HAS1	0
0.000236	0.41422	23	HAP1	581058
3.07e-05	0.339873	6	HAND1	43800
0	0.332324	1	GYS2	0
3.14e-06	0.34894	5	GYG1	18356
3.3e-06	0.355024	5	GUSBP11	8454
3.38e-05	0.362053	13	GTF2IRD1	77258
0.00018	0.410006	29	TMEM62	660098
0.000151	0.424366	30	STXBP3	491048
0.00071	0.44663	65	SEC31A	2385662
0.00151932	0.439964	48	SDF2L1	1277776
0.000486	0.442627	53	S100A1	1986380
0.00036	0.44492	46	PRRG2	1276496
0.000237	0.417019	36	PRPF38B	810514
0.000685	0.446328	61	NAA15	2656690
0.000195	0.42066	31	MTRF1L	643306
0.0013274	0.448151	83	MRPL48	3585006
0.000208	0.408903	35	MORC3	627192
3.36e-06	0.329937	5	GSTM5	9906
0.000117	0.395475	27	GSDMB	460020
8.6e-07	0.286772	2	GRIK2	1458
9.6e-06	0.328346	3	GREM1	15192
0.000391	0.43094	50	GPT2	1307966
0.000164	0.367374	17	GPR98	204102
9.44e-06	0.311957	2	GPR83	18802
8.28e-06	0.367852	7	GPR65	16994
5.2e-07	0.32851	2	GPR64	3868
0.000118	0.401423	19	GPR56	169530
3.03e-06	0.308546	2	GPR27	2950
5.71e-06	0.333502	3	GPR17	9488
1.41e-05	0.328619	2	GPM6B	7808
0	0.272114	1	GPLD1	0
5.64e-06	0.346613	5	GPIHBP1	30180
0.000254	0.401913	22	GPHN	341710
0.000142	0.394842	17	GPD2	222528
3.35e-05	0.369989	13	GPBP1	132184
1.63e-05	0.3718	11	GPATCH2	106598
8.05e-06	0.368401	7	GOT2	33934
8.69e-05	0.410518	24	GORAB	500486
2.53e-06	0.361523	6	GOLT1B	14696
1e-06	0.325478	4	GNLY	3492
5.08e-06	0.338127	5	GNL3L	19254
3.01e-06	0.364055	5	GNL2	19122
4.49e-06	0.325103	4	GNB4	12186
0.000203	0.428231	33	GNAI3	736378
0.000288	0.434161	43	GMFG	1154090
2.42e-05	0.361258	11	GMFB	94750
0	0.283357	1	GLYATL1	0
6.14e-06	0.336571	6	GLMN	18538
2.2e-05	0.400203	13	GJC1	80028
0.000338	0.436754	39	GIT2	908484
3.31e-05	0.391787	13	GGA2	107522
6.92e-06	0.342585	7	GFAP	24326
5.98e-06	0.335884	6	GEM	24598
0.000519	0.44392	60	GDPD3	2720002
7.51e-05	0.392098	23	GDF5	236436
2.75e-05	0.381127	12	GCLM	80766
0	0.289844	1	GCK	0
6.47e-05	0.364526	11	GCH1	105486
1.2e-05	0.363653	9	GCC2	24032
7.7e-07	0.318497	2	GBP3	3860
3.69e-05	0.400771	15	GBA2	141952
2.65e-06	0.320045	4	GATM	10388
0.000208	0.409836	23	GAS2L1	778548
0.00133823	0.470014	93	GAMT	5584058
1.45e-05	0.365944	9	GALNT7	87282
4.64e-05	0.384316	18	GALNT12	235894
2.15e-06	0.355216	5	GABRE	10088
5.88e-05	0.385216	15	G3BP2	202042
3.7e-07	0.322765	3	ZNF354C	1062
0.000362	0.404713	29	FXYD3	646632
2.2e-05	0.370822	12	FUT3	73726
0.000306	0.433589	38	FUT10	867046
6.3e-07	0.322081	2	FUNDC1	3906
3.9e-05	0.408311	13	FTSJ1	150490
8.27e-05	0.402897	19	FST	337014
1.99e-06	0.33132	4	MCM3	5814
6.94e-05	0.364122	11	FSCN3	106824
0.000773	0.4576	50	FOXP4	2090922
3.57e-06	0.333221	5	FOXP3	13982
4.78e-05	0.324622	5	FOXL1	25956
0	0.277466	1	FOXI2	0
3.35e-06	0.338707	8	IRF3	7252
0.000574	0.445321	54	FLYWCH1	1850516
8.92e-06	0.317269	3	FLT4	22976
1.97e-05	0.349929	9	FJX1	59706
0.000825	0.456753	72	FIZ1	3033570
1.54e-05	0.332884	5	FHL2	20422
0.000281	0.421378	31	FGFRL1	959548
0	0.293549	1	FGFBP2	0
0.000126	0.399717	18	FGF8	368906
5.18e-05	0.396586	20	FGF22	343318
6.27e-06	0.302961	3	FGF12	12098
3.67e-05	0.382233	10	FFAR2	51224
5.98e-06	0.319373	6	FCF1	14088
3.5e-05	0.372782	13	FBXW5	76884
0.000385	0.435118	42	FBXO5	1384894
7.95e-05	0.37377	17	FBXO43	175242
0.000158	0.424914	32	FBXO36	699998
3.24e-05	0.38627	13	FBXO17	157762
7.26e-05	0.396189	21	FBXL6	311012
0.000293	0.415527	38	FASTKD1	815022
0.00097	0.451635	71	FASN	3223980
0.000256	0.413873	42	FANCE	1071416
5.56e-05	0.369712	10	FAM98B	49048
5.09e-05	0.376477	12	FAM91A1	128156
1.77e-06	0.295969	3	FAM81B	3720
0.000174	0.419588	22	FAM71E2	624394
8.31e-05	0.403391	25	FAM3A	513196
2.57e-05	0.384167	14	FAM20A	78082
1.83e-05	0.318497	3	FAM189A2	19500
0.000103	0.403968	25	FAM186A	363128
3.77e-05	0.383868	12	FAM184A	130146
2e-08	0.319373	3	FAM149A	6
0	0.276224	1	FAM124B	0
1.05e-05	0.319579	7	FAM122B	13324
0.000184	0.417548	27	FAM117B	672950
9.94e-05	0.405045	24	FAM104A	365192
5.95e-06	0.340811	4	FAAH	8930
0.000212	0.435598	34	F12	704976
0.000163	0.401178	28	EZH1	526176
0.000126	0.413613	30	EXD3	592564
4.56e-06	0.313144	3	EVX1	5154
0	0.277973	1	EVPLL	0
0.000123	0.389163	24	TOP3B	192332
0.000183	0.429721	35	TMEM80	893512
0.000449	0.423093	37	SERPIND1	578498
0.00344517	0.46416	79	SEPT5-GP1BB	3711708
0.000195	0.404464	20	RTN4R	252622
0.00154739	0.459196	79	MED15	2371090
5e-08	0.31989	2	ESPNL	20
8.8e-07	0.28287	2	ESM1	1088
8.19e-05	0.415789	23	ERAP1	417034
8.29e-06	0.307537	4	EPHX4	6036
2.52e-05	0.372501	5	EPHB1	27882
1.15e-06	0.339639	4	EPHA1	8264
5.94e-05	0.384466	18	EPB41L4B	142190
1.25e-06	0.301435	3	EPB41L3	2880
0.000282	0.43685	37	ENC1	706382
0.00134307	0.446732	73	EMP3	3859128
6.82e-05	0.367169	9	EMILIN2	148734
4.13e-06	0.37208	7	EMB	17376
0.000451	0.447237	53	ELOVL6	1546426
0.000148	0.413526	27	ELMOD3	518910
2.03e-05	0.364055	12	ELF2	80308
0.00023	0.422822	34	EIF3J	899258
5.8e-07	0.293027	2	EHD3	956
7.62e-05	0.409581	23	EFTUD2	274182
1.87e-05	0.366828	12	EFR3A	107266
5.73e-05	0.388321	17	EEPD1	161854
0.000887	0.422279	36	EEF1A2	1408262
7.73e-05	0.409751	25	EDEM2	359182
0.000265	0.427212	35	EDEM1	881174
3.86e-05	0.338533	13	EHMT2	78772
0.000133	0.405961	25	ECSIT	368276
0.000105	0.399393	24	ECHDC2	345250
4.56e-06	0.313144	3	ECEL1	5154
3.92e-05	0.368814	10	EBPL	82830
5.73e-06	0.334576	6	DYRK2	23352
8.84e-05	0.388092	24	DUSP14	330558
0.000113	0.417724	27	DUSP12	510928
1.57e-05	0.345945	9	DTX3L	40290
3.5e-07	0.292679	2	DTNA	670
1.08e-05	0.325746	4	DSE	12968
5.08e-05	0.374195	14	DRAM1	160458
2.47e-05	0.339289	5	DPYSL4	45240
0.000499	0.344017	16	FOS	555678
3.11e-06	0.282749	2	DPYD	2018
2.39e-06	0.324409	4	DPEP1	8284
5.63e-05	0.402897	18	DONSON	284034
0.000625	0.449681	40	DOK1	1799240
7.54e-05	0.345763	8	POU5F1	33026
0.000311	0.417459	33	DNMT3B	803916
0.000187	0.428416	31	DNM2	782276
5.96e-05	0.379954	16	DNAJC3	209686
0.00022	0.417548	38	DNAJC2	670836
0.000836	0.447136	61	DNAJB2	2524302
0.000287	0.44016	41	DNAJB14	1377558
1.32e-05	0.374763	11	DNAI1	71842
1.25e-06	0.297933	2	DMRT2	2302
2.2e-07	0.296636	2	DLK1	834
8.6e-07	0.286772	2	DKK2	1458
2.44e-05	0.37222	17	DKC1	141774
1.13e-05	0.352427	8	DIP2B	40792
5.4e-05	0.389163	18	DHX9	271238
7.03e-06	0.354769	7	DHX36	42128
1.73e-05	0.378063	13	DHRS11	70998
2.83e-05	0.37159	14	DFFB	126562
0.000598	0.455384	56	ZWILCH	1719036
0.00171993	0.466132	82	TRIB1	3836010
8.29e-05	0.419588	22	TPP2	366632
0.00151818	0.457494	58	TPM4	2000684
1.1e-05	0.354324	4	TOX2	8762
4.03e-05	0.353499	9	SPINK4	31654
3.37e-05	0.389009	13	RPAP3	116986
0.000291	0.417019	30	RAPGEF3	574320
8.57e-05	0.425097	26	RAD9A	562572
0.000708	0.44744	64	RAB26	2748568
0.000222	0.437044	39	PTPN23	801272
2.95e-05	0.381569	14	MYBPC3	77666
0.0001	0.392566	16	MESP1	191598
5.99e-05	0.419588	22	MAPK7	313514
7.35e-05	0.409581	22	LRFN4	349470
0.00221545	0.463942	75	HOXC10	4498740
0.00524125	0.49375	176	HEXIM1	16021932
0.000161	0.412145	27	FNBP4	369564
0.000282	0.439084	48	FADS2	1468026
9.8e-07	0.288785	2	DEFB132	2328
2.52e-05	0.402815	12	DEF6	86858
0.000642	0.446328	61	DECR2	2795310
0.000478	0.44502	53	DDX3X	1626526
0.000422	0.435982	46	DDX21	1105340
1.28e-05	0.362851	10	DDX18	24398
2.76e-05	0.402732	16	DDOST	142558
1.9e-07	0.293288	2	DDO	490
0.000119	0.388627	15	DDN	258072
3.35e-06	0.338707	5	DCUN1D5	19020
1.01e-05	0.323558	6	SIX4	18768
0.000247	0.399393	20	DCAF13	310738
0	0.281499	1	DAO	0
0.000252	0.427489	44	DAK	981256
7.1e-07	0.309028	3	DAB2IP	2830
2.05e-06	0.316811	4	CYTL1	7728
9.2e-07	0.280939	2	CYP4F22	406
2.22e-05	0.367374	11	CYP46A1	104504
3.99e-06	0.34814	6	CYP3A4	7346
0.000108	0.418787	32	CYP2W1	578124
8.71e-05	0.405211	22	CYP2A6	268238
0.00118927	0.456436	71	CYHR1	4477662
2.71e-06	0.35426	4	CYBB	4114
0	0.301297	1	PBX3	0
0	0.301297	1	PAX5	0
1.9e-06	0.319115	4	CXCL6	7864
3.9e-07	0.294161	2	CXCL1	1680
3.8e-05	0.380173	12	CWC15	115680
0.000625	0.434926	42	CUL7	1178398
3.28e-05	0.397304	15	CUL3	139240
3.93e-06	0.307489	5	CTSS	7716
0.000103	0.415702	20	CTSC	232228
5.88e-05	0.36466	12	CTR9	72610
0.000172	0.4316	36	ZER1	773436
0.000118	0.406128	16	WNT11	346084
0.000584	0.454545	63	WFIKKN1	2908766
0.00211432	0.478324	97	WDR24	7090284
0.000255	0.434257	33	UCHL5	572220
4.91e-05	0.402979	15	TRIP13	198780
0.000533	0.436079	57	TMEM52	2241320
0	0.327041	1	TMEM239	0
7.48e-05	0.384316	10	TLX1NB	116222
0.00067	0.446429	60	TIGD5	2995904
0.00108984	0.45707	66	TCAP	2784280
1.72e-05	0.363854	4	SYNDIG1	33566
7.44e-06	0.374479	7	SYDE1	34074
6.92e-06	0.34211	3	SOX11	7716
0.00361823	0.478324	113	SNORA78	9407556
0.000132	0.404879	21	SLC44A1	257808
0.000148	0.428882	29	SLC30A7	686222
0.000132	0.423275	29	SLC26A2	579556
3.06e-05	0.393035	13	SLC25A34	124304
1.37e-06	0.351862	3	SEMA3A	3024
0.00120663	0.461018	83	RPL36	3997064
0.000366	0.447136	54	RNF44	1814558
0.000411	0.437819	43	RNF145	1202990
9.17e-05	0.393583	12	RIMS2	154974
3.65e-05	0.401097	16	RBMXL1	178760
0.000674	0.412231	31	PTP4A3	617564
0.000374	0.446227	54	PTBP1	1634546
1.48e-05	0.403473	12	PSMA4	71124
9.2e-07	0.346066	3	PRSS12	2896
4.32e-05	0.405961	19	PRELID2	187034
1.95e-05	0.388397	13	PPHLN1	98468
0.00160996	0.463942	79	PNPLA2	4778110
0.00105607	0.464597	82	PLEKHH3	4487478
7.93e-06	0.353816	5	PLEKHG4B	14310
0.0017549	0.464269	90	PCYT2	6999514
0.000101	0.42075	25	PAK1IP1	354618
4.49e-05	0.393505	15	NUDT14	216626
3.88e-05	0.399474	13	NRN1L	125716
0.000264	0.416403	24	NKD2	567832
3.2e-06	0.351987	5	MYL9	4850
0.00129939	0.466462	85	MTX1	4942148
0.00076	0.447136	57	MAT2A	2260706
1.74e-05	0.3868	11	MAPRE1	74038
0.000398	0.441439	35	MAPK11	1309796
0.000229	0.430752	40	LCAT	1027380
0.000862	0.450091	67	LBR	2829022
0.0010913	0.452256	65	LAMA5	3044530
3.5e-06	0.356691	5	KLHDC8A	11848
0.000128	0.425005	32	KIF1C	734806
0	0.327041	1	KCNJ11	0
4.68e-05	0.398507	16	IRAK2	150020
0.000143	0.425188	26	INPP1	456672
0.00134344	0.470462	75	HSF4	4388406
0.00228327	0.473054	85	HOXC9	5455124
0.00167837	0.468454	80	HOXC6	4829638
0.000781	0.430471	39	HOXA11	1385676
0.000131	0.405461	21	HIP1R	433694
0.000752	0.449068	68	GPT	3409944
4.89e-05	0.4073	17	GPBAR1	238250
8e-06	0.371241	6	GFOD1	27600
0.00041	0.427674	23	GATA6	700726
0.000319	0.440259	41	GAS8	1129638
2.07e-05	0.38627	9	GAS2	48096
0.000887	0.457176	62	FSCN1	2526208
0.00126285	0.468676	85	FOXO3	4024978
8.82e-05	0.421378	23	FGFBP3	342150
3.17e-05	0.395237	16	FAM160B2	165236
0.000117	0.416315	29	DUSP9	409330
6.6e-05	0.408058	18	DUSP7	193610
0.000119	0.42786	30	DMPK	590596
1.02e-05	0.345582	3	DES	12144
0.000134	0.417813	26	CTIF	587982
7.5e-05	0.407805	20	CSNK1A1	212452
1.12e-05	0.346917	8	CSGALNACT2	49702
0.000249	0.42786	40	CS	1251310
0.000178	0.437334	35	CRYM	712518
0	0.28046	1	CRYBB3	0
4.73e-05	0.393897	17	CRY1	252982
0.000331	0.442131	43	CROCC	1387430
1.59e-05	0.362186	9	CREBBP	76634
0.000193	0.402486	31	ZNF33B	483048
6.15e-06	0.391554	8	ZNF107	21314
7.55e-05	0.414046	20	ZC3H15	250122
9.66e-06	0.370475	8	YTHDF3	29196
6.34e-05	0.427027	26	WDFY1	219542
0.00179154	0.452049	88	VAPA	4303948
0.000139	0.415614	32	USP34	680408
8.39e-05	0.408142	23	UBE2N	303768
6.72e-06	0.368264	10	TRAK2	24872
0.00016	0.410859	32	TMEM87B	750810
6.45e-05	0.390857	19	TMEM53	141748
1.03e-05	0.362985	10	TMEM45B	42354
0.00173236	0.469902	101	TMEM167B	5365314
0.000254	0.429348	38	TMBIM6	910264
0.000539	0.44502	56	TGIF1	1774722
4.1e-05	0.391322	17	SUV420H1	195374
8.37e-05	0.42255	21	STK17B	198330
2.69e-05	0.396905	16	SSR1	83268
0.000185	0.416403	31	SRSF7	440650
2.47e-06	0.340517	4	SRPRB	7616
0.00221288	0.469121	118	SPEN	8414756
0.00118242	0.449681	62	SOX15	3243782
0.00186318	0.463289	96	SLC38A2	5379282
0.000733	0.457176	71	SLC2A4	3876462
0.00193658	0.479835	113	SLC29A1	6888862
0.000327	0.422822	33	SGK1	978840
0.000118	0.429068	29	SFPQ	385036
0.000631	0.44917	60	SERTAD2	2637728
0.000192	0.402077	33	SERPINB1	460422
0.00130342	0.455594	83	SDC4	3717872
0.000456	0.447035	51	SCNN1D	2099238
0.000534	0.44482	53	SCD	1724238
5.65e-05	0.404713	19	RPL22L1	190024
0.000352	0.434926	47	RNF43	1064708
0.00083	0.442825	64	RNF187	2160056
3.72e-05	0.367169	15	RBM47	82104
0.000199	0.429161	38	RBM12	797782
9.5e-05	0.413613	25	RAB14	214578
0.000192	0.432924	34	PTBP3	915828
6.64e-06	0.350115	5	PRPS1	17956
2.85e-05	0.38253	14	PPP1R8	80348
1.04e-05	0.357014	9	PPP1R21	31836
0.000153	0.417724	28	PPP1CB	590732
8.6e-05	0.403308	21	PPIP5K2	205850
0.000306	0.440062	46	PLEKHB2	1036442
0.000552	0.42675	49	PLA2G6	1547482
0.000163	0.42382	37	OSBPL9	656076
0.000719	0.436754	51	NR1D2	1796648
0.000402	0.427952	31	NOLC1	601282
3.58e-05	0.373841	16	NIPAL2	101416
0.000525	0.444519	53	NCOA7	1775358
0.000689	0.443621	69	NCOA4	2584930
0.000464	0.420571	45	NAMPT	1044130
1.4e-05	0.356498	8	MYBPC1	32126
0.000395	0.437819	53	MIER1	2023862
0.000108	0.413439	25	MEFV	353584
0.000132	0.416931	28	MAP4K4	407742
0.000753	0.438694	46	MAN1A1	1489064
0.00021	0.423275	37	LRRC59	670716
0.000504	0.428231	53	LGALS8-AS1	1587396
0.000504	0.414655	36	LEPROT	799172
0.000213	0.424184	33	LARP4	630828
0.000271	0.377846	15	KRT7	277734
0.00161037	0.447136	53	KRT18	1695874
3.24e-05	0.398426	17	KPNA3	193370
0.000182	0.416843	36	KBTBD2	740326
0.000455	0.445623	53	JOSD1	1604888
8.77e-05	0.415003	24	ITGAV	339992
9.6e-05	0.410347	19	IRS1	314018
0.00793189	0.500507	181	IRF2BP2	17799204
0.000947	0.45465	65	IL17RE	2407902
0.000399	0.445321	49	HSPG2	1445970
0.000337	0.432924	41	HNRNPK	1177910
4.49e-05	0.405627	17	HMGCR	143584
0.000215	0.424914	35	GLRX	666750
0.000167	0.421019	33	FNDC3B	592102
5.94e-05	0.402158	19	FARP2	233486
0.00037	0.434257	47	ETV5	1379860
0.000693	0.445623	66	EPHB4	2813388
0.0012499	0.471924	92	ENO3	5217090
0.000363	0.44392	51	EML4	1386446
1.15e-05	0.362851	9	EIF4G3	53118
8.06e-06	0.368745	8	DNAJB13	34124
0.000183	0.409581	34	DLG5	497618
5.02e-05	0.406379	24	DAZAP2	280452
2.41e-05	0.37229	9	CRB2	84332
0.00017	0.41103	30	CPT2	514226
6.87e-05	0.382086	14	CPSF6	158320
1.95e-05	0.386876	11	CPSF2	87194
7.74e-05	0.401749	20	CPNE3	278694
0	0.277466	1	CPLX4	0
0	0.287064	1	CPA5	0
0.000172	0.403638	22	COX6B2	633226
6.04e-06	0.35426	7	COX6A2	15918
6.9e-07	0.319011	3	CORO2B	4228
8.24e-06	0.38076	9	COQ6	44250
6.37e-05	0.393426	19	COPB2	231872
1.02e-05	0.351111	8	COPB1	39650
0	0.287398	1	COMMD8	0
1.59e-05	0.374692	8	COG6	52018
0.000306	0.430283	42	CNOT8	1190454
3.48e-05	0.386724	10	CNOT6	66306
0.000108	0.414307	27	CNNM2	479818
1.87e-05	0.386119	12	CNGA4	57132
0.000106	0.337838	9	SETDB1	62218
6.53e-06	0.288279	2	CNGA1	724
1.63e-05	0.365605	9	CMTM8	51128
0.000167	0.431317	30	CMTM3	606774
0.000501	0.43714	51	CMC2	1210804
0	0.30469	1	ARID3A	0
6.8e-07	0.337088	3	KAT2A	2038
6.34e-06	0.337088	7	NONO	13736
0.00282357	0.43811	55	CLTC	2554124
0	0.277466	1	CLSTN2	0
2.62e-05	0.373417	11	CLRN2	67268
1.98e-05	0.35496	14	TEAD2	21346
6.59e-05	0.412059	19	CLNS1A	201738
0.000667	0.443322	56	CLIC4	2129566
2.8e-07	0.314691	2	CLIC2	1536
1.86e-05	0.350737	17	PYGO2	55942
1.5e-07	0.338127	3	NANOG	900
6.67e-05	0.399232	20	CLCN7	262446
0.000244	0.423911	43	CKS2	930692
6.21e-05	0.398587	18	CKM	226994
0.000585	0.438402	50	CKB	2260524
1.08e-05	0.351236	8	CKAP4	71972
0.00135519	0.474531	89	CISD3	5283612
7.5e-06	0.340341	7	CINP	37280
6.9e-06	0.314942	5	CIB3	10294
8.54e-05	0.350426	22	E2F4	199600
0.000722	0.449784	61	CHTOP	2804194
4.31e-05	0.374408	15	CHSY1	145978
0.000146	0.402815	17	CHIC2	343478
0.000213	0.428602	34	CHD1L	674158
1.23e-05	0.374408	9	CGGBP1	45406
0.000542	0.433971	59	CFB	1953204
0	0.288237	1	CES4A	0
1.69e-06	0.303333	3	CES1P1	4474
0.000147	0.409921	25	CEP57	632054
5.87e-05	0.404464	21	CEP350	214720
0.00171218	0.343598	17	MAFG	745926
0.000269	0.436368	42	CELSR3	1188368
0	0.327041	1	CELA3A	0
1.86e-05	0.365673	10	ZNF805	57618
0.00035	0.42237	32	UBP1	750272
0.000119	0.404299	22	TRIP4	164666
9.36e-05	0.388933	16	RSPH1	217924
0.000703	0.447541	61	RAB40C	3075126
0.00208754	0.468231	94	NDOR1	6140980
0.00111279	0.453606	70	E2F1	2785380
3.7e-06	0.319786	4	CDSN	10352
7.53e-06	0.360007	9	CDKN3	27078
0.000141	0.409836	28	CDK16	614290
2.29e-05	0.354769	6	CDHR5	61842
2.48e-05	0.370822	13	CDHR4	121702
1.31e-06	0.317831	3	CDH23	7162
3.26e-05	0.335428	7	CHD4	69926
0.000316	0.417813	34	CDC42	969940
3.83e-05	0.394448	18	CDC40	184862
0.000124	0.414742	26	CDC37L1	377442
0.000151	0.423184	26	CD53	515860
5.19e-05	0.389009	13	CD47	74432
5.07e-05	0.334179	5	CD38	16502
2.39e-06	0.322449	5	PPARGC1A	5200
2.39e-06	0.322449	5	HSF1	5200
2.4e-07	0.329826	4	SP4	962
0.00043	0.435214	48	CCT7	1273414
0.000183	0.429348	35	CCT6A	792308
5.52e-05	0.403555	21	CCT3	242396
3.74e-05	0.375261	14	CCT2	130576
0.000909	0.463724	78	CCR10	4245304
0.000136	0.42246	31	CCPG1	637666
3.15e-06	0.358374	6	CCNJ	13142
3.9e-07	0.311809	2	CCDC89	2218
0.000463	0.437044	56	CCDC78	2678654
2.1e-07	0.285199	2	CCDC65	646
0.000113	0.389239	16	CCDC38	103054
0	0.282992	1	CCDC37	0
1.42e-05	0.352868	9	CCDC154	82418
5.99e-06	0.314541	5	CCDC153	11034
2.2e-05	0.345703	14	ZNF585B	70464
0.00328728	0.487173	122	CCDC142	9299134
2.35e-05	0.38947	15	CCDC132	133050
6.35e-05	0.42246	22	CCDC124	239812
6.79e-06	0.3471	6	CCDC113	31538
0	0.263053	1	CCDC105	0
1.89e-05	0.383346	11	CCAR1	62600
0.00034	0.341932	5	PRDM12	81474
0.00101306	0.349187	5	RBAK	104530
0.00135366	0.427674	51	CBX3	1895526
0.000171	0.429161	30	ZSCAN2	603594
0.000109	0.414394	29	ZNF821	515026
0.00244292	0.461125	100	ZC3HAV1	5125092
7.01e-05	0.396348	23	XRCC5	280880
5.69e-05	0.389623	19	XPO7	175194
0.00016	0.416931	34	WDR82	834774
0.00083	0.460803	66	USP48	2180740
0.000336	0.422099	36	UGCG	1053160
1.39e-05	0.366691	9	UFM1	47842
0.0010583	0.458237	75	UFC1	3638756
0.000143	0.393035	23	UCP3	198264
0.000102	0.381421	10	UBLCP1	44680
0.000147	0.406128	25	UBE2D2	484372
7.84e-05	0.422822	21	UBA3	277798
8.28e-05	0.410091	19	TYW3	160558
9.74e-05	0.416579	27	TYSND1	446066
0.000138	0.43264	30	TXNRD1	497954
1.83e-05	0.373911	10	TSN	58108
0.000642	0.44866	54	TRAF2	2044062
0.000227	0.409242	34	TOP1	672442
0.00121989	0.460051	80	TOB1	4279828
0.000379	0.424457	34	TNFRSF8	550586
0.00057	0.444419	47	TNFRSF10B	1240442
0.00240222	0.475102	104	TNFAIP3	5936622
2.78e-06	0.375904	7	TMEM216	11866
1.82e-05	0.393035	12	TMED7	100814
0.00168643	0.471473	107	TM7SF2	6635854
8.18e-06	0.369021	7	TLR1	13118
0.000902	0.45707	72	TINF2	3263964
0.00028	0.430846	35	TIMM17B	788956
0.000168	0.43378	31	TET3	692922
3.97e-05	0.381348	15	TESK1	117170
0.000183	0.425555	27	TCERG1	419998
0.00012	0.423365	20	TBL1XR1	314082
0.00267948	0.478556	114	TBC1D10B	8042366
0.00063	0.450605	65	TAF6L	2902834
3.17e-05	0.406462	16	TAF1C	108496
0.000286	0.426658	45	SYNCRIP	989496
0.000405	0.440357	52	STK4	1084170
0.000107	0.409242	17	STK17A	252448
0.000414	0.448252	60	SRSF10	1770076
0.000503	0.438986	57	SON	2000380
0.000289	0.438986	42	SNX15	1251026
0.00021	0.41163	32	SLC38A1	558348
0.000669	0.44653	58	SLC2A4RG	1837664
0.0002	0.414655	36	SLC20A1	759670
0.000198	0.418521	21	SLC15A4	243858
0.000203	0.435214	38	SIRT3	925284
0.000353	0.450605	44	SGCA	1194592
0.000803	0.458449	68	SET	3203828
1.14e-05	0.377052	10	SAMM50	84968
0.000179	0.425922	31	SAC3D1	866418
4.15e-05	0.390548	18	RNF115	159102
5.27e-05	0.406965	19	RNASEH2B	206086
0.00226436	0.476593	102	REPIN1	6400678
0.000197	0.411201	33	REL	701652
4.32e-05	0.367852	8	RASSF2	57770
4.04e-05	0.402568	17	RAP1B	254268
0.000162	0.426566	34	RAF1	523986
0.0034398	0.485616	143	RAB34	12025064
7.15e-05	0.386497	16	RAB12	226066
0.000108	0.3868	21	PTPRC	238230
0.000524	0.447136	61	PRPF40A	1979432
0.00202118	0.475674	119	PROCA1	8831408
0.000181	0.408818	23	PREPL	265432
0.000178	0.422099	30	PPTC7	572658
0.000408	0.435694	54	PPP6R1	1647526
3.1e-05	0.379443	12	PPP2R5C	89644
6.02e-05	0.425372	23	PPIL6	354432
0.00102488	0.457282	66	PPIL1	2018336
6.79e-05	0.396905	21	POLE3	261454
0.000472	0.448558	56	PNRC2	1621264
0.000328	0.444319	41	PLEKHJ1	1289074
0.000173	0.401749	19	PGAM5	314260
0.00183922	0.476708	83	PDE4A	4704502
0.000349	0.425372	39	PDCD4	1038438
0.00062	0.45081	67	PCM1	2211322
6.11e-05	0.411201	19	PAPOLA	229184
0.00228661	0.476018	112	PA2G4	7140022
0.000219	0.417459	30	OGDH	492610
0.000185	0.414655	37	ODC1	584834
3.08e-05	0.405378	19	NUDT21	193338
1.87e-05	0.385216	11	NUCB2	64066
0.000468	0.449989	50	NOP2	1945010
0.000131	0.421288	32	NOL8	399862
0.000256	0.424457	40	NGLY1	1028974
5.85e-05	0.388474	17	NFKB1	166522
0.00347519	0.488257	150	NEK8	12399614
6.37e-05	0.39078	16	NEK6	198874
4.59e-06	0.33999	5	NCF4	8316
0.000154	0.394133	20	NAGK	239872
0.0023063	0.476938	109	MYLPF	7395842
0.000925	0.462421	80	MVP	3370934
0.000223	0.429721	33	MOB1A	685752
0.00188266	0.462854	88	MKNK2	5453544
0.000902	0.441834	55	MGAT2	1878674
0.00268672	0.478672	99	MCL1	6810806
0.000663	0.452463	61	MAP3K8	2032352
8.86e-05	0.416667	27	MANF	499658
0.00339729	0.481472	132	LY6G6D	8776002
0.00217653	0.459623	77	LSM14A	3801142
0.00011	0.431788	28	LSG1	465778
9.29e-05	0.402486	21	LRRFIP1	358354
0.000159	0.41163	19	LOC100132891	254292
5.77e-05	0.393976	21	LEPROTL1	216460
3.46e-05	0.366964	12	LCP1	65862
0.000953	0.458449	72	LAPTM5	2580246
4.6e-05	0.381053	15	KLHL6	92898
0.000162	0.417724	31	KLHDC10	523650
0.000417	0.442527	37	KCNH4	930488
3.61e-05	0.409072	14	ITGB8	105666
6.49e-05	0.415527	25	IQGAP2	314156
0.000318	0.434543	45	INSIG2	1369320
0.000464	0.446429	51	ILF2	1586986
0.000361	0.42246	26	IL27	562490
0.00490255	0.498486	169	IER3	15442982
9.7e-05	0.402486	22	HSPA14	415440
0.000331	0.428789	46	HSP90B1	1213070
0.00334856	0.487293	130	HOOK2	10302394
0.00146965	0.454127	90	HNRNPU	4701024
0.00024	0.43245	42	HNRNPR	1039222
0.00287656	0.479835	133	HNRNPF	9744644
0.000289	0.418698	33	HNRNPA0	804632
1.12e-05	0.352931	7	GTF2F2	25362
0.000515	0.433685	47	GSR	1296118
6.78e-05	0.419855	25	GNL3	234526
0.000172	0.418255	35	GLYCTK	881580
6.7e-07	0.323824	2	GLIPR1	1040
3.93e-05	0.394842	16	GFOD2	204170
0.00314405	0.478208	110	GADD45A	7114818
0.000372	0.447237	42	G3BP1	1052254
5.14e-05	0.408311	18	FNDC3A	165800
0.000249	0.444419	32	FNBP1	806162
0.000354	0.44422	43	FKBP5	1517176
1.51e-05	0.401097	12	FAS	49014
0.000379	0.438207	47	ERP29	1155254
0.000135	0.400203	22	EIF2D	263954
0.000265	0.410262	31	EDEM3	519732
0.000487	0.430283	37	DUSP22	758210
0.000326	0.417724	34	DOLPP1	841532
8.33e-05	0.381274	11	DOCK2	115700
0.000127	0.424549	24	DNAJC30	421958
0.000356	0.43685	47	DNAJB11	1427004
9.23e-05	0.431034	27	DDX6	395190
0.000687	0.440455	60	DCTPP1	2006498
7.03e-05	0.390548	11	CYP1B1	109114
0.00221546	0.431129	39	CYBA	2460152
3.71e-05	0.398105	16	CTNNB1	70094
0.000126	0.43094	29	CSE1L	507940
0.000876	0.441341	60	CPEB4	2231544
0.00123507	0.447947	91	COX20	4259652
0.000202	0.433875	39	CNPPD1	1044860
0.00581994	0.49338	170	CLIC1	14258528
0.00121961	0.463397	76	CLDND2	3732738
0.000114	0.433209	25	CHST11	473374
0.000363	0.44223	37	CHD9	872350
0.000932	0.444319	54	CEP170	1801372
0.00132046	0.46416	80	CDC42SE1	3811828
0.000195	0.419499	21	CD70	294164
5.54e-05	0.387407	15	CD44	112678
0.000599	0.417107	31	CCT8	940814
0.000924	0.451222	47	CCND2	1875608
0.000283	0.409072	21	CCDC69	248164
0.000115	0.401913	28	CASS4	425890
0	0.279428	1	CASP4	0
2.39e-05	0.370405	11	CASP3	56312
4.79e-05	0.393583	18	CASP2	174044
7e-07	0.281059	2	CASP14	1074
0	0.299833	1	CASP1	0
2.67e-05	0.369989	10	CASC1	86656
8.53e-06	0.356241	8	CARD16	18054
4.36e-06	0.348447	7	TAF1	12422
0.00032	0.431788	37	CAPZA1	757006
1.69e-05	0.347467	18	PTRF	45594
0.000978	0.459196	73	CAP1	2780200
7.23e-06	0.340635	10	MTA3	19782
7.23e-06	0.340635	10	NFATC1	19782
0.000405	0.42066	33	CAND1	946292
6.7e-06	0.35496	7	CAMSAP3	38876
1.07e-06	0.338243	4	CAMK2G	6242
5.96e-05	0.404713	21	CAMK2D	281746
5.47e-05	0.387027	19	CALD1	191206
0	0.277466	1	CALB1	0
0.000201	0.428975	27	ZNF292	367082
0.000442	0.419677	38	CADM4	1095498
6.13e-05	0.356177	9	CACNG8	106978
9.24e-05	0.409072	20	CACNB3	244158
0.000193	0.432166	34	CACNB1	996822
0.000102	0.41163	25	CABLES1	406364
0.000378	0.353626	42	SPI1	769824
0.000378	0.353626	42	RUNX3	769824
4.48e-05	0.370405	15	CAB39	117774
7.89e-05	0.387787	13	CA8	148084
6.92e-06	0.29307	2	CA7	8822
9.39e-05	0.372993	10	CA4	168730
0.00014	0.404796	23	CA12	467146
3.02e-05	0.384615	13	C9orf117	128444
1.93e-05	0.362319	10	C8B	43830
0	0.288195	1	C7	0
1.8e-06	0.315798	3	C3AR1	7386
2.82e-06	0.334632	5	C2CD4C	15666
0.000454	0.439768	55	C2	2144400
1.82e-05	0.370336	12	C1RL	72118
1.93e-05	0.362385	7	C1QTNF2	23490
0.00051	0.434926	40	C1QL4	1625778
8.75e-05	0.4073	27	C19orf80	272914
3.3e-07	0.338823	4	BDP1	1200
9e-08	0.337031	3	GTF3C2	374
6.1e-06	0.339114	6	POLR3A	22938
7.85e-05	0.407469	23	BZW1	308926
3e-05	0.360533	6	BVES	65142
0.000308	0.424275	26	BUB3	878096
1.28e-05	0.32851	4	BTNL9	30146
0.000143	0.41941	22	RFX5	424518
0.000149	0.418965	26	BTN3A3	436610
3.97e-05	0.391943	16	BTBD18	156536
6.4e-07	0.291298	2	BTBD17	780
0.000457	0.37698	20	TCF12	205044
5.25e-06	0.31676	2	BSND	64
0.000191	0.426474	36	BRIX1	794352
0.00460163	0.479602	138	TRIM27	10113918
0.00312602	0.471924	98	PER1	6333780
0.000736	0.439182	44	OR1F1	1387438
0.00360904	0.483476	122	C17orf59	7738052
2.94e-05	0.393035	10	BRF1	47556
5.43e-05	0.390393	19	BOK	327240
7.97e-06	0.338881	10	ZNF488	29314
3.53e-05	0.364257	11	BLOC1S2	93126
2.3e-05	0.332324	7	BIRC3	27378
0.000102	0.38627	22	BIRC2	233066
2.03e-06	0.323029	5	BICC1	12846
0.000348	0.441834	41	COPS7B	1024712
0.000701	0.438207	57	BCLAF1	1886050
0.000297	0.421918	46	BCL2L13	1288238
0.000157	0.423003	37	BCKDK	860876
4.51e-05	0.3897	17	BCDIN3D	158770
3.21e-06	0.336399	6	MCM7	5654
3.92e-05	0.375976	10	BCCIP	69070
2.74e-05	0.390702	13	BCAT1	79826
0.000225	0.412576	38	BCAR1	977952
0.000109	0.380686	14	BCAN	240192
0.000166	0.417813	35	BCAM	601858
1.31e-05	0.377413	8	BBX	39908
1.08e-05	0.340459	6	BBS9	26044
0.000338	0.432356	43	BAZ1A	928178
0.00279027	0.476823	126	BAX	9179406
0.000444	0.406128	33	NCOA5	550012
9.11e-05	0.338301	7	GLB1L3	41740
0.000187	0.367852	11	BATF	34094
8.06e-06	0.356241	8	BAP1	40598
0.000147	0.391477	18	BAI2	392792
5.7e-05	0.339814	6	BAI1	55436
3.86e-05	0.394605	15	B9D1	156386
1.46e-05	0.362053	9	B4GALT6	44062
4.28e-06	0.328019	4	B3GNT6	11044
0	0.262249	1	B3GALNT1	0
2.41e-05	0.327583	4	AVPR1A	21320
5.55e-05	0.344978	15	ETV6	112238
6.21e-06	0.30961	4	ATXN7	4322
7.95e-05	0.369712	13	ATP6V1B2	103610
4.64e-05	0.40069	17	ATP6V0E2	179926
0.00106132	0.454232	69	ATP6V0B	3324570
1.68e-05	0.346006	10	ATP2B1	50568
0.000896	0.376262	62	ZNF512	1375912
3.86e-05	0.379954	16	ATP1B3	140536
0.0002	0.428882	34	ATP1B1	750762
7.46e-05	0.347956	25	GATAD2B	114720
4.37e-05	0.347222	18	JUN	107954
0.000309	0.415877	33	ATP1A1	809892
2.12e-05	0.379662	12	ATP13A2	91382
4.9e-07	0.331431	2	ATP10D	428
8.18e-05	0.424731	25	ATM	286326
0.000823	0.46188	72	ATG9A	3079570
0.000101	0.347161	30	RBBP5	138670
7.53e-05	0.397624	18	ATG4C	214098
0.000262	0.428695	38	ATF6	872222
1.19e-05	0.337953	5	ASPG	33944
2.43e-05	0.37619	13	ASNSD1	50830
1.12e-05	0.386044	10	ASNS	48600
2.42e-06	0.341459	7	STAT5A	5602
2.42e-06	0.341459	7	TCF3	5602
0.00115491	0.437044	55	ASIC4	2340262
0.00105541	0.351174	13	ZNF140	335394
0.000746	0.42583	40	ASGR1	1125632
5.91e-05	0.363653	8	ASCL1	49170
2.34e-05	0.364458	12	ART5	94130
2.79e-06	0.350612	5	ARSI	11886
1.57e-05	0.37222	10	ARRDC4	85142
0.000192	0.35592	34	SCRT2	476402
0.000562	0.442428	55	ARRB2	1983706
0	0.296191	1	ARPC5	0
0.000148	0.361192	35	USF1	405240
1.08e-05	0.346006	8	ARMCX3	37080
0.000814	0.44866	71	ARMC7	3636676
0.00014	0.421558	31	ARL5A	526942
1.58e-05	0.359287	10	ARL13B	45270
0.000435	0.356434	53	RAD51	1218166
0.000288	0.442032	40	ARID5B	731436
0	0.25314	1	ARHGEF7	0
0.000171	0.433685	35	ARHGEF40	848946
0.000188	0.415178	31	ARHGEF17	698136
0.000176	0.418521	34	ARHGEF16	727416
6.12e-05	0.394921	18	ARHGAP30	196566
5.14e-06	0.367716	8	ARHGAP26	32958
4.18e-06	0.322871	3	ARHGAP20	6442
0.000444	0.442627	55	ARFRP1	2021990
0.000108	0.417724	22	ARF6	373508
0.000138	0.404962	17	ARF3	301966
6.04e-05	0.397464	20	ARCN1	291594
6.49e-05	0.384092	21	ARAP3	246062
0	0.312797	1	AQP7	0
5.23e-05	0.365673	9	AQP5	130336
1.6e-05	0.348878	10	APPL1	50026
0.00381718	0.379079	105	GATA2	5758028
0	0.274916	1	APOL5	0
0.000316	0.417901	36	APOC2	803746
0.000105	0.419321	27	APOBEC2	562140
2.62e-06	0.331877	8	RXRA	4792
0.000425	0.356177	58	RFX3	1054070
0.000485	0.433494	48	APOA1	1075742
1.38e-06	0.338998	4	APLNR	3730
4.34e-06	0.343359	5	API5	7922
1.45e-05	0.386195	12	APC	79338
0.000727	0.378788	71	NFE2	1430318
5.17e-06	0.337896	10	SIX5	22576
0.000797	0.447744	68	AP2B1	2511890
4.83e-06	0.37208	7	AP1S2	38228
1.93e-06	0.339931	7	ZMIZ1	3900
0.00127281	0.355408	40	RCOR1	1262352
1.4e-07	0.333897	3	CHD2	618
1.41e-05	0.33401	8	MYB	17488
0.000122	0.353246	36	CTBP1	298838
0.00122879	0.446025	63	ANP32E	2372066
0.0038114	0.466242	93	ZNF146	1202316
0.000372	0.441144	47	ANP32A	1655372
0.000353	0.441144	48	ANKRD9	1555076
1.13e-05	0.369228	9	ANKRD53	70314
4.21e-06	0.319011	5	ANKRD45	14250
0.000121	0.364526	36	HHEX	200146
0.00247318	0.377268	101	PRDM10	4631488
0.000133	0.362186	39	FOXK2	331186
0.000516	0.439671	55	ANKRD39	1713958
0.0003	0.358179	30	ZNF16	516586
0.00227344	0.471135	76	ETS2	2828134
8.79e-05	0.41509	25	ANKRD24	262976
3.74e-06	0.315848	5	ANKRD2	8812
6.92e-06	0.328564	9	NFE2L1	14452
4.93e-05	0.363185	10	ANKRD17	110284
5.26e-05	0.349063	22	ZNF264	168058
0.00367075	0.485735	114	SREBF1	6086546
0.000404	0.441933	42	ANKRD13A	1016062
0.000119	0.373064	29	E2F6	164212
0.000212	0.411201	37	ANKMY1	834040
0.00160552	0.363988	60	TAL1	2157654
4.93e-05	0.373205	15	AMPD3	80232
2.8e-05	0.382752	14	AMHR2	108912
0.000133	0.423911	30	AMD1	542222
1.5e-07	0.333446	2	ALPK3	476
3.03e-06	0.308546	2	ALPI	2950
2.94e-06	0.313891	4	ALOX5AP	4420
0.000121	0.37131	37	ZNF239	288526
6.66e-05	0.405544	23	ALKBH6	345804
2.78e-05	0.383793	12	ALG13	143284
4.94e-05	0.414568	18	ALDOC	185940
0	0.277466	1	ALDH1A3	0
9.5e-07	0.347405	5	ZNF138	2400
1.15e-05	0.343001	12	TCF7L2	32954
0.000508	0.44392	45	AKT2	1289924
0.00156195	0.393035	108	MAX	2649306
8.09e-05	0.350612	28	ZHX1	199074
3.88e-05	0.355536	21	ZNF8	54600
6.76e-05	0.355344	30	HDAC8	109084
0.00017	0.346978	24	ATF2	377774
7.3e-05	0.377629	13	CEBPZ	31268
0.00187925	0.472375	101	AKT1S1	5941444
0.000193	0.36027	49	MAFK	406728
2.75e-05	0.345824	12	AKR1E2	73462
2.27e-05	0.373134	14	AKR1D1	65624
6.37e-05	0.383049	18	AKAP10	221614
2.36e-06	0.339114	8	HNF4A	7414
0.000148	0.413699	27	AGXT	388260
0.000794	0.363252	76	JUNB	1192572
0.000102	0.409496	22	AGPAT5	338246
7.37e-06	0.343061	10	ZNF707	28842
0.000102	0.355472	32	EP300	246428
0.000171	0.413959	32	AGPAT3	530294
0.000116	0.350675	31	NFE2L2	243668
3.02e-05	0.348018	18	RUNX1	98582
0.000142	0.400609	25	AGPAT2	452880
1.87e-05	0.375047	11	AGGF1	120750
0.000563	0.37152	51	GATA1	736422
0.000135	0.34894	27	ZNF217	199542
5.5e-05	0.394054	17	AGFG1	151796
0.000978	0.37138	75	CUX1	1654936
6.49e-05	0.409921	21	AFTPH	273810
8.65e-06	0.322239	5	CHD7	11472
6.02e-05	0.348263	3	ADRA2B	4186
1.06e-05	0.361457	5	ADORA1	18394
0.00116235	0.338881	20	CBX8	807332
0.000234	0.351236	39	NFIC	263312
0.0197011	0.50357	195	SUPT5H	8351178
0.00067	0.446126	39	ADO	1369142
0.00106866	0.334179	12	YBX1	693068
4.96e-05	0.334066	8	ADIG	47130
5.49e-06	0.356949	6	ADCY6	36170
0.00189762	0.368745	64	PKNOX1	2742084
0.00104033	0.374479	90	MTA1	2463092
0.00342393	0.38855	156	POLR2H	6362216
0.000317	0.358504	68	THRAP3	919832
0.00079	0.376119	60	NR2F2	790860
0.00188536	0.350302	30	STAT3	1368998
0.00325195	0.434161	74	THAP1	969876
0.00177961	0.46318	93	ADAMTSL4	5668988
3.12e-06	0.296235	2	ADAMTS8	5730
4.29e-06	0.321295	2	ADAMTS2	1972
0	0.282103	1	ADAMTS12	0
4.7e-06	0.344617	6	ADAMTS10	19674
0.00127846	0.354705	25	MAFF	765584
0.000263	0.423456	32	ADAM9	746086
0.0123664	0.468676	197	CBFB	5021970
5.96e-05	0.377485	10	ADAM8	130574
1.63e-05	0.320825	4	ADAM33	31342
0.000446	0.44422	48	ADAM15	1851548
0.000249	0.35205	42	ZNF7	655546
0.000435	0.376693	69	PML	729142
0.00436611	0.401831	168	NFYC	8482534
0.000192	0.406128	42	GTF2B	204538
0.000323	0.433875	40	ACTR3	1127896
0.00271066	0.363519	105	EED	4738368
0.0153982	0.484544	204	ZNF207	3814540
0.000129	0.425922	31	ACTR2	514548
0.00285774	0.39374	108	USF2	3926092
0.00189683	0.377629	136	ETV1	4716274
7.89e-05	0.358439	35	TBP	154822
0.00123676	0.369919	90	PBX2	2822556
0.00547052	0.394605	176	FOXJ2	10269024
0.000244	0.426198	36	ACTR1B	1071092
0.000418	0.35205	32	ZNF202	562246
1.56e-05	0.344617	7	ACTN2	36870
2.88e-06	0.333165	5	ACTL6A	15788
0	0.277973	1	ACTC1	0
0.00388576	0.37377	90	CTBP2	5416584
0.0168637	0.423911	111	SUZ12	5599372
4.56e-06	0.313144	3	ACTA1	5154
0.000542	0.356563	70	HNF4G	574486
0.000542	0.356563	70	MYBL2	574486
0.00806373	0.395871	185	SP3	16824156
0.0105124	0.428138	261	ATF1	17271376
0.00808052	0.468676	107	MBD4	1521318
0.00620117	0.452566	140	CREB1	2633138
9.3e-05	0.405045	23	ACSS3	312700
0.000876	0.373064	64	CEBPA	1657120
8.57e-06	0.347039	9	ACSM5	34516
1.61e-06	0.324836	4	ACER2	8982
0.00210399	0.382455	92	TARDBP	2948548
0.00498265	0.405128	184	NCOR1	9120132
0.00194301	0.39595	127	TFAP4	3927804
0.00201069	0.395871	133	GMEB2	4271194
0.0031323	0.384915	116	ZNF121	6320350
0.00240176	0.375333	90	ZNF382	3957298
0.00139021	0.370544	105	BACH1	3899656
0.00272689	0.387483	153	THRB	6139714
0.000125	0.362651	35	ZNF547	263778
0.00566217	0.411373	212	ETV4	11080564
0.0101165	0.435118	273	CREB3L1	17763930
0.00516251	0.383644	154	ZNF175	8980878
0.00431375	0.397544	184	WT1	9808516
0.000997	0.375833	108	ZNF83	2254002
0.000929	0.376765	99	ARNT	2056304
0.00134639	0.37937	88	ZNF558	2814076
0.00255108	0.392644	155	RFXANK	4537254
0.00163135	0.369297	88	ZNF623	4157626
0.0066379	0.410091	200	MBD1	12599610
0.00610317	0.381569	198	ZNF644	14729884
7.43e-06	0.359222	8	AEBP2	5630
0.00410869	0.392098	154	ELF3	8094904
0.000525	0.366487	67	HES1	1496952
0.00390095	0.395475	146	TRIM28	7867126
0.00318641	0.395316	128	HMG20A	4336834
0.00397228	0.37138	139	ZNF341	9734802
0.00463525	0.39603	222	SSRP1	11317664
0.00323933	0.384092	152	NFIA	6733244
0.0025797	0.380466	143	RCOR2	5483890
0.000685	0.376477	65	IRF2	1284322
0.000451	0.373346	65	MITF	1029874
4.65e-05	0.36027	22	POU2F2	84054
0.00328447	0.384541	140	ADNP	6714428
0.00165065	0.374905	125	ZNF101	3940470
0.00139021	0.370544	105	MIXL1	3899656
0.00166221	0.366419	108	ZKSCAN1	3927882
0.00247752	0.384915	152	GATA4	6199516
0.00163109	0.388245	102	GFI1B	3600162
0.00122823	0.40463	92	STAT1	1787946
0.000913	0.383868	75	ATF4	1555792
0.00205456	0.378788	134	GLI4	4767808
0.00413334	0.401995	203	TAF7	8906328
0.000373	0.42583	42	ZNF641	220852
0.00322673	0.440848	65	SMC3	701634
0.0115609	0.465363	171	KDM5A	3720512
0.00411606	0.460266	96	HDAC6	1437378
0.00183396	0.430096	61	HDAC2	460372
0.00313091	0.464706	69	DEK	1196400
0.00332005	0.483713	149	ACBD4	11743758
0.00373773	0.38484	159	SMAD4	7556962
0.00298397	0.380466	144	CREM	7865378
0.00726156	0.392644	215	ZNF71	17059956
0.000485	0.367237	74	ZBTB1	1429080
0.00421327	0.383644	172	ESRRA	7505028
0.000715	0.368677	87	TSHZ1	2470942
0.0028386	0.396189	160	DRAP1	6331858
0.00520133	0.404796	163	BCL6	7339214
0.00167653	0.374692	130	ZNF18	3680030
0.00476093	0.39241	181	ZNF423	10963458
0.00543844	0.387711	131	RAD21	7409650
0.00836207	0.404962	214	NRF1	16962886
0.00274012	0.381421	141	HDAC1	5783644
0.000557	0.349619	41	CEBPB	934340
0.000639	0.37236	61	ZBTB17	1825862
0.00256619	0.363586	60	SCRT1	2821774
0.00444131	0.397065	189	INSM2	11604096
0.00575025	0.395554	248	POLR2A	16563940
0.00639164	0.390008	187	ZNF501	13821378
0.00410307	0.400852	126	GLIS1	6270212
0.000715	0.362585	67	JUND	1346948
0.0136838	0.42075	295	ZBTB11	26676358
0.00359315	0.393035	127	SP7	6356216
0.0155654	0.479369	215	SOX13	4897700
0.0106459	0.476248	160	NFIL3	2849416
0.0190525	0.485855	179	CTCF	3846414
0.00114207	0.459196	77	ACAP3	5012096
0.00119546	0.36547	87	ZNF384	2278342
0.0128624	0.422641	301	GTF2E2	24455174
0.0168771	0.497606	173	MTA2	5328806
3.68e-05	0.402815	16	ABI1	167824
0.00367324	0.390471	175	NR4A1	8055998
0.00169717	0.389546	145	SMARCA4	3857782
0.00426497	0.394684	186	ZNF639	9672594
0.00238539	0.384167	162	ZNF589	5202980
0.00499539	0.39241	232	TGIF2	11238494
0.00123523	0.360073	69	FOSL2	2105014
0.00282219	0.389854	115	TEAD1	4642298
0.00188293	0.380906	116	IKZF1	4058006
0.00178059	0.383942	166	ZNF197	5396036
0.000274	0.36106	61	RELA	635880
0.0032181	0.372571	123	HMBOX1	6768102
0.000299	0.356756	45	CEBPD	1023382
0.00144517	0.367647	123	ZNF584	3714836
0.000537	0.36419	74	GTF2A2	1008988
0.000299	0.356756	45	TEAD4	1023382
0.00169717	0.389546	145	SIRT6	3857782
0.0101694	0.428975	285	ZNF580	18943710
0.000299	0.356756	45	FOXA2	1023382
0.00616999	0.407637	180	NR2C2	9534576
0.00178059	0.383942	166	RERE	5396036
0.00265451	0.392722	148	SMARCE1	5933042
0.00182819	0.384241	168	FOSL1	5548990
0.0229956	0.485974	298	ZNF24	12459394
0.000161	0.401913	33	ABHD2	475362
0.00208534	0.390548	128	ZBTB40	4036152
0.00119971	0.363921	102	TRIM24	2786274
0.00246279	0.375119	115	ARID1B	5532956
0.00320922	0.388933	171	ID3	7697768
0.00746617	0.413439	228	CHD1	13719140
0.00495297	0.3897	192	TFE3	10476902
0.00415098	0.405378	180	KLF6	8322430
0.00570262	0.384915	132	DPF2	9606800
0.00386449	0.39595	177	MYNN	10225212
0.00766409	0.382826	167	BCOR	17813180
0.00225246	0.376119	98	ZNF366	4231358
0.00488175	0.393819	186	ZNF2	11910350
0.017033	0.444419	347	ELF1	30566230
0.000273	0.365605	71	MXI1	729936
0.012941	0.486333	171	ZNF263	2960322
0.00761824	0.410603	205	NFRKB	10160756
0.0002	0.427397	34	ABHD11	728606
0.00266061	0.386573	158	ZFP64	5943856
0.00130456	0.367305	97	CREB3	3268424
0.000122	0.35249	37	TBX3	336312
0.00153236	0.384241	128	DDX20	3790828
0.0074914	0.383719	151	ATF3	12543434
0.00176487	0.370614	64	DIDO1	2061238
0.0101026	0.426382	271	SP1	19992858
0.00311736	0.403968	172	HMG20B	6044950
0.00472163	0.418432	175	ETS1	7380512
0.000759	0.365944	62	BHLHE40	1372014
0.00964954	0.417901	304	SMAD5	21144576
0.00184349	0.377557	137	LEF1	4554338
0.0154683	0.434735	352	KLF9	31691690
0.00149034	0.37152	146	KLF13	4234806
0.0004	0.357207	62	ZNF407	1027950
0.000667	0.365065	61	TCF7	1018554
0.00150402	0.374621	117	MEF2D	3672860
0.00246875	0.406462	163	ZHX2	4951640
0.0117803	0.416931	200	GABPA	12580670
0.00205517	0.365065	72	PRDM1	2936212
0.000207	0.36799	42	MNT	387062
0.000503	0.375618	72	MYC	1230050
0.00469295	0.402815	204	ZBTB26	9509184
0.0226188	0.452774	412	TFDP1	39040734
0.000541	0.370475	68	CDC5L	1247774
0.00043	0.373134	68	SIN3B	937646
0.00217338	0.399071	127	GATAD2A	3786922
0.000146	0.362385	47	DNMT1	547822
0.00287507	0.372923	149	KDM1A	6661966
0.00781835	0.424275	151	TRIM22	5212032
0.00037	0.428138	48	ABCF1	1220232
0.00753689	0.410945	249	ELK1	14906748
0.00288591	0.374195	116	RNF2	6082718
0.00120695	0.368264	112	NCOA1	3201200
0.000249	0.357725	30	GATA3	331906
0.00988182	0.429161	326	PHF8	25088140
0.0134413	0.432924	289	SIN3A	24505282
0.00988182	0.429161	326	KDM5B	25088140
0.00988182	0.429161	326	SAP30	25088140
0.00714844	0.436561	104	TBX21	2058084
3.99e-05	0.381569	13	ABCE1	153540
0.00230217	0.370058	146	RARA	5796010
0.00323893	0.396189	214	HMGN3	9611220
0.00553658	0.398185	191	ARID4B	12152082
0.00289682	0.403308	132	SOX5	4743190
0.00316953	0.383421	170	GATAD1	8631476
0.00862724	0.415527	238	ZFX	16754930
0.0181623	0.419499	332	IRF1	40222420
0.00765511	0.39171	225	MXD4	18628434
0.00234356	0.38253	129	FOXA3	5007066
0.00194932	0.388703	162	CCNT2	5510502
0.0050773	0.391322	169	L3MBTL2	10657498
4.04e-05	0.383793	18	ABCD1	228980
0.00681874	0.407889	212	ZEB1	13563828
0.029108	0.455069	393	MAZ	48269788
0.000569	0.369297	72	SREBF2	1099936
0.00563119	0.401913	197	BCL11A	14390142
0.00515346	0.405378	179	RXRB	9480254
0.0122167	0.394054	213	GLIS2	24520690
0.00971188	0.404879	247	NR2F6	20774312
0.0061388	0.396746	206	SP2	14462820
0.00381546	0.395712	161	ZNF335	8195980
0.00244049	0.369435	79	ZNF143	3186202
0.00257566	0.356885	58	RFX1	3008480
0.00899904	0.41941	265	ZBTB7A	19443252
0.0114135	0.411116	231	REST	22502372
0.00199494	0.370058	137	TEAD3	4885726
0.00382909	0.387179	187	MLX	9785860
0.00633485	0.414394	248	BCL11B	16063912
0.0107173	0.402568	225	KLF8	22508242
0.00628364	0.390934	191	ZNF394	16113120
0.00952972	0.416491	258	KLF16	18433090
0.00325512	0.412748	200	IRF4	9467250
0.0071118	0.405294	224	ZNF324	15484584
0.0042515	0.410347	164	HCFC1	7433948
0.00119093	0.36676	87	MBD2	2708048
0.00318545	0.396905	147	GTF2F1	5660750
0.000569	0.368333	68	PRDM2	1593850
0.00420019	0.394605	213	KLF7	10597052
0.00856766	0.41544	221	NR2F1	15229118
0.00388577	0.384167	120	KLF4	7288344
0.00830472	0.41163	207	ZBTB33	14494322
0.00667936	0.396268	142	EGR2	11043778
0.00935723	0.410774	296	MXD3	20587172
0.00643699	0.401668	182	HIC1	13016568
0.00262042	0.388168	176	E2F5	5384202
0.00325512	0.412748	200	EGR1	9467250
0.00518652	0.396268	182	ZFP37	11092906
0.00325512	0.412748	200	FOXM1	9467250
0.00661592	0.408058	163	PPARG	10710572
0.00843697	0.457812	190	SMARCA5	5623876
0.000312	0.425555	39	ABCA2	1244076
0.00558106	0.37377	120	YY1	8392078
0	0.272114	1	AADAC	0
0.00773214	0.412059	225	DMAP1	14667212
0.00452048	0.407133	197	ZNF610	8837102
0.00738643	0.410688	247	HBP1	14349674
0.00817983	0.404299	238	ZNF76	18876972
0.0140943	0.471473	262	KLF11	8883602
1.82e-06	0.3556	5	AACS	12810
0.00883082	0.409496	250	ZFP2	21913534
0.0100473	0.392878	184	MLLT1	13386294
0.00754253	0.403226	205	KLF1	14889298
0.00128933	0.360336	81	EBF1	2063920
0.0079562	0.400041	206	HDGF	13305080
0.0259351	0.383942	183	EZH2	31189622
0.00819759	0.416052	213	WRNIP1	10414856
0.00314554	0.388933	116	CEBPG	5774520
5.36e-05	0.357466	8	A4GALT	98750

## Sheet: Sheet9
Supplementary Table 8 Fasting blood glucose, insulin and QUICKI of mice in each group
	FBG (mmol/L)	Insulin (ng/ml)	QUICKI
CON (n=10)	5.88±0.71	0.19±0.09	0.82±0.15
IR (n=10)	11.35±1.03*	1.40±0.31*	0.40±0.15*
			*P<0.05 vs CON.
